# Supplementary material for: Comparative analysis of fasting effects on the cecum microbiome in three guinea pig breeds: Andina, Inti, and Peru
Source: Front Microbiol. 2023 Dec 20;14:1283738. doi: 10.3389/fmicb.2023.1283738 (PMC10761435; doi:10.3389/fmicb.2023.1283738)
Supplement: Supplementary file 2 [file Data_Sheet_1.XLSX]

## Sheet: 1-Rel_allgenera_samplesA-t
Kingdom	Phylum	Class	Order	Family	Genus	AND1_AL_S67	AND1_AY_S72	AND2_AL_S68	AND2_AY_S73	AND3_AL_S69	AND3_AY_S74	AND4_AL_S70	AND4_AY_S75	AND5_AL_S71	AND5_AY_S76
d__Bacteria	Firmicutes	Clostridia	Oscillospirales	[Clostridium]_methylpentosum_group	[Clostridium]_methylpentosum_group	0	0	0.000184076	6.92737e-05	0	0	0.000292709	0	0	0
d__Bacteria	Firmicutes	Clostridia	Oscillospirales	[Eubacterium]_coprostanoligenes_group	[Eubacterium]_coprostanoligenes_group	0.0120155	0.0139576	0.0212987	0.0277556	0.0189918	0.0379026	0.0278492	0.0436981	0.0247995	0.00895951
d__Bacteria	Firmicutes	Clostridia	Lachnospirales	Lachnospiraceae	[Eubacterium]_eligens_group	0.0173993	0	0	0.000323277	0	0.00789369	0	0	0.00355955	0.000530072
d__Bacteria	Firmicutes	Clostridia	Lachnospirales	Lachnospiraceae	[Eubacterium]_hallii_group	0	0	0	0	0	0.000235953	0	0	0	0.0002715
d__Bacteria	Firmicutes	Clostridia	Peptostreptococcales-Tissierellales	Anaerovoracaceae	[Eubacterium]_nodatum_group	0.00061081	0.000281261	0.000400637	0.00076201	0.000759671	0.00112614	0.00119175	0.00157562	0.000704088	0.00155143
d__Bacteria	Firmicutes	Clostridia	Lachnospirales	Lachnospiraceae	[Eubacterium]_ruminantium_group	0.00323729	0.010559	0	0.000796647	0.0102404	0	0	0	0	0
d__Bacteria	Firmicutes	Clostridia	Oscillospirales	Ruminococcaceae	[Eubacterium]_siraeum_group	0	0.000527364	0.00922547	0.00616536	0.00209669	0.00430078	0.00129628	0.0142314	0.00256862	0.00808036
d__Bacteria	Firmicutes	Clostridia	Lachnospirales	Lachnospiraceae	[Eubacterium]_ventriosum_group	0	0.00015235	0	0	0	0	0	0	0	0
d__Bacteria	Firmicutes	Clostridia	Lachnospirales	Lachnospiraceae	[Eubacterium]_xylanophilum_group	0	0	0.000151592	0.000138547	0.000273481	0.000643508	0.00434883	0	0	0
d__Bacteria	Firmicutes	Clostridia	Lachnospirales	Lachnospiraceae	Acetatifactor	0.00210293	0	0.000476433	0.000265549	0	0.0188548	0.000982667	0.00580694	0	0
d__Bacteria	Proteobacteria	Gammaproteobacteria	Pseudomonadales	Moraxellaceae	Acinetobacter	0	5.8596e-05	0	0	0	0	0	0	0	0
d__Bacteria	Verrucomicrobiota	Verrucomicrobiae	Verrucomicrobiales	Akkermansiaceae	Akkermansia	0.000139614	0.000117192	0.00557643	0.00158175	0.000121547	0.00316391	0.00263438	0.00430755	0	0
d__Bacteria	Bacteroidota	Bacteroidia	Bacteroidales	Rikenellaceae	Alistipes	0.00147467	0.00106645	0.00191656	0.00251694	0.00419338	0.0138783	0.0034707	0.00160104	0.00289458	0.00453793
d__Bacteria	Bacteroidota	Bacteroidia	Bacteroidales	Prevotellaceae	Alloprevotella	6.98068e-05	0.00907067	0	0.0013162	0	0.124465	0.00656505	0	0	0
d__Bacteria	Firmicutes	Clostridia	Oscillospirales	Ruminococcaceae	Anaerofilum	0	0	0.000140764	0	0	0	0.000439064	0.00022872	0	0
d__Bacteria	Firmicutes	Bacilli	Acholeplasmatales	Acholeplasmataceae	Anaeroplasma	0.00849898	0.00151178	0.00150509	0.00547262	0.000516576	0.000900911	0.000376341	0.000177893	0.00959645	0.00127993
d__Bacteria	Firmicutes	Clostridia	Oscillospirales	Ruminococcaceae	Anaerotruncus	0.00147467	0.000328138	0.000346497	0.00405251	0.00233979	0.00245605	0.00148446	0.00223637	0	0
d__Bacteria	Firmicutes	Clostridia	Peptostreptococcales-Tissierellales	Anaerovoracaceae	Anaerovorax	0.00010471	0.000210946	0.000227388	0.000808193	0	0	0.000731774	0.000914878	0	0
d__Bacteria	Firmicutes	Clostridia	Oscillospirales	Ruminococcaceae	Angelakisella	0	0	0	0	0	0	0	0	0.000130387	0.000594715
d__Bacteria	Firmicutes	Bacilli	Lactobacillales	Carnobacteriaceae	Atopostipes	0	0	0	0	0	0.000386105	0	0	0	0
d__Bacteria	Firmicutes	Bacilli	Bacillales	Bacillaceae	Bacillus	0.000706794	0.000421891	0.000768789	0.000992923	0.00127625	0.000643508	0.000710866	0	0.000730165	0.000840358
d__Bacteria	Bacteroidota	Bacteroidia	Bacteroidales	Bacteroidales_BS11_gut_group	Bacteroidales_BS11_gut_group	0.000453744	0.0197703	0	0.020378	0	0.0335696	0.00485061	0.00977141	0	0
d__Bacteria	Bacteroidota	Bacteroidia	Bacteroidales	Bacteroidales_RF16_group	Bacteroidales_RF16_group	0.0122685	0.0120239	0.0209414	0	0.00237017	0.00432223	0.0431746	0.00377387	0.0052285	0.000206857
d__Bacteria	Bacteroidota	Bacteroidia	Bacteroidales	Bacteroidaceae	Bacteroides	0.000130888	0	0	0.000565735	0.000698897	0.00131919	0.000376341	0.000127066	0.000312928	0.00557222
d__Bacteria	Desulfobacterota	Desulfovibrionia	Desulfovibrionales	Desulfovibrionaceae	Bilophila	0.00455489	0.000644556	0.000530573	0	0.00221824	0	0.000146355	0.00834826	0	0.0123468
d__Bacteria	Firmicutes	Clostridia	Lachnospirales	Lachnospiraceae	Blautia	0.00114309	0.000351576	0.00140764	0.00076201	0.000881218	0.00111541	0.00514332	0.00011436	0.00116044	0.000349072
d__Bacteria	Desulfobacterota	Desulfuromonadia	Bradymonadales	Bradymonadales	Bradymonadales	0	0	0	0.000254003	0	0	0	0	0	0
d__Bacteria	Proteobacteria	Gammaproteobacteria	Burkholderiales	Burkholderiaceae	Burkholderia-Caballeronia-Paraburkholderia	6.98068e-05	0	0	0	0	0	0	0	0	0
d__Bacteria	Firmicutes	Clostridia	Oscillospirales	Butyricicoccaceae	Butyricicoccus	0.000244324	4.68768e-05	0.000194904	0.000346368	0	0.000257403	0.000836313	0	0.00238607	0.000633501
d__Bacteria	Bacteroidota	Bacteroidia	Bacteroidales	Marinifilaceae	Butyricimonas	7.85327e-05	0	5.41401e-05	0	0	0	0	0.0001906	9.12706e-05	0
d__Bacteria	Campilobacterota	Campylobacteria	Campylobacterales	Campylobacteraceae	Campylobacter	0	0	0	0	0	0	0	0.000127066	0	0
d__Bacteria	Patescibacteria	Saccharimonadia	Saccharimonadales	Saccharimonadaceae	Candidatus_Saccharimonas	0.000628261	0	0.000281528	0.000173184	0	0	0.000522695	0.000101653	0	0.000142214
d__Bacteria	Firmicutes	Clostridia	Oscillospirales	Ruminococcaceae	Candidatus_Soleaferrea	0	0	0.000292357	0	0	0.00311029	0	0.000203306	0.000886629	0.001448
d__Bacteria	Firmicutes	Clostridia	Oscillospirales	Ruminococcaceae	Caproiciproducens	0.000383937	0	0.000682165	0	0.000425416	0	0.00190261	0.000127066	0.00216442	0
d__Bacteria	Verrucomicrobiota	Verrucomicrobiae	Opitutales	Puniceicoccaceae	Cerasicoccus	0	0	0	0.000161639	0	0	0	0	0	0
d__Bacteria	Firmicutes	Clostridia	Christensenellales	Christensenellaceae	Christensenellaceae_R-7_group	0.0195459	0.00875425	0.046149	0.0210938	0.0384393	0.0179968	0.0198415	0.014511	0.0159202	0.00769251
d__Bacteria	Bacteroidota	Bacteroidia	Flavobacteriales	Weeksellaceae	Chryseobacterium	0.000165791	0.00014063	0	0.000277095	0	0.000257403	0.000292709	0	0	0
d__Bacteria	Firmicutes	Clostridia	Clostridia_UCG-014	Clostridia_UCG-014	Clostridia_UCG-014	0.080304	0.00649244	0.0148344	0.0152864	0.0514753	0.0159697	0.0294591	0.0200892	0.00923137	0.00166779
d__Bacteria	Firmicutes	Clostridia	Clostridia_vadinBB60_group	Clostridia_vadinBB60_group	Clostridia_vadinBB60_group	0.0177484	0.0216923	0.0113045	0.0216365	0.0147376	0.0248394	0.0240022	0.0112454	0.021918	0.177122
d__Bacteria	Firmicutes	Clostridia	Oscillospirales	Oscillospiraceae	Colidextribacter	0.0254271	0.00665651	0.0120408	0.0107836	0.0314807	0.0560066	0.0202806	0.0118172	0.0204055	0.0197678
d__Bacteria	Firmicutes	Clostridia	Lachnospirales	Lachnospiraceae	Coprococcus	0.000680616	0.00073831	0	0	0	0	0	0	0.00191668	0.000168072
d__Bacteria	Actinobacteriota	Actinobacteria	Corynebacteriales	Corynebacteriaceae	Corynebacterium	0	0	0	0	0	0.000557707	0	0	0	0
d__Bacteria	Proteobacteria	Gammaproteobacteria	Coxiellales	Coxiellaceae	Coxiella	0.000174517	0	0	0	0	6.43508e-05	0	0	0	0
d__Bacteria	Firmicutes	Clostridia	Lachnospirales	Defluviitaleaceae	Defluviitaleaceae_UCG-011	0.000130888	0.00029298	8.66241e-05	0.000404096	0	0.000117976	0	0.000177893	0.000325966	0.00169364
d__Bacteria	Desulfobacterota	Desulfovibrionia	Desulfovibrionales	Desulfovibrionaceae	Desulfovibrio	0.00184988	0.0011602	0.000346497	0.0117188	0.00720168	0.00440803	0.00767317	0.00641685	0.000208619	0
d__Bacteria	Bacteroidota	Bacteroidia	Bacteroidales	Rikenellaceae	dgA-11_gut_group	0	0.000562522	0	0.00181266	0	0	0.000334525	0.00208389	0.00039116	0.00177122
d__Bacteria	Firmicutes	Incertae_Sedis	DTU014	DTU014	DTU014	0	0	0	0	6.07736e-05	0	0	0	0	0
d__Bacteria	Elusimicrobiota	Elusimicrobia	Elusimicrobiales	Elusimicrobiaceae	Elusimicrobium	0.000148339	0.00476972	0.000454777	0	0.0125498	0.000450455	0.000125447	0.000444732	0.000756242	0.000168072
d__Bacteria	Elusimicrobiota	Endomicrobia	Endomicrobiales	Endomicrobiaceae	Endomicrobium	0	0.000492207	0.000324841	0	0	0	0	0	0	0
d__Bacteria	Actinobacteriota	Coriobacteriia	Coriobacteriales	Eggerthellaceae	Enterorhabdus	0.000218146	0	0	0.0010622	0	8.5801e-05	0.000229986	0	0	0
d__Bacteria	Firmicutes	Bacilli	Erysipelotrichales	Erysipelatoclostridiaceae	Erysipelatoclostridium	0	0	0	0	0	0	0	0	0	0.000181
d__Bacteria	Firmicutes	Bacilli	Erysipelotrichales	Erysipelotrichaceae	Erysipelothrix	0.000663165	0	0.000173248	0.00028864	0.000364642	0	0.000250894	6.35332e-05	0	0
d__Bacteria	Proteobacteria	Gammaproteobacteria	Enterobacterales	Enterobacteriaceae	Escherichia-Shigella	0	0	0	0.00010391	0	0	0.000355433	0	0	0
d__Bacteria	Bacteroidota	Bacteroidia	Bacteroidales	F082	F082	0.0359243	0.0563811	0.0341841	0.0217519	0.0831687	0.00485848	0.0179807	0.0829871	0.0957559	0.0777525
d__Bacteria	Firmicutes	Clostridia	Oscillospirales	Ruminococcaceae	Faecalibacterium	0	0	4.33121e-05	0	0	0	0	0	0	0
d__Bacteria	Firmicutes	Clostridia	Peptostreptococcales-Tissierellales	Anaerovoracaceae	Family_XIII_AD3011_group	7.85327e-05	0.000281261	0	0.000115456	0	0.000214503	0.00048088	8.89465e-05	6.51933e-05	0.000245643
d__Bacteria	Firmicutes	Clostridia	Peptostreptococcales-Tissierellales	Anaerovoracaceae	Family_XIII_UCG-001	0.00226	0	0	0	0.00221824	0	0.00447427	0	0	0.000517143
d__Bacteria	Fibrobacterota	Fibrobacteria	Fibrobacterales	Fibrobacteraceae	Fibrobacter	0.00179753	5.8596e-05	0.00273949	0.000242458	0.000881218	0.000664958	0.00292709	0.000165186	0	0
d__Bacteria	Bacteroidota	Bacteroidia	Flavobacteriales	Flavobacteriaceae	Flavobacterium	0	0	0	0	0	0	0.000146355	0	0	0.000103429
d__Bacteria	Synergistota	Synergistia	Synergistales	Synergistaceae	Fretibacterium	0.0162563	0.00332826	0.00141847	0.0863034	0.114011	0.020603	0.00823768	0.0794038	0.00743204	0.000206857
d__Bacteria	Firmicutes	Clostridia	Lachnospirales	Lachnospiraceae	Frisingicoccus	0.000122162	0	0.000996178	0.000889012	0	0	0	0.000698865	0	0.0002715
d__Bacteria	Cyanobacteria	Vampirivibrionia	Gastranaerophilales	Gastranaerophilales	Gastranaerophilales	0.000767875	0.0407125	9.74522e-05	0.00823202	0.00340332	0.02544	0.00183989	0.00160104	0.000534585	0.0177897
d__Bacteria	Firmicutes	Clostridia	Lachnospirales	Lachnospiraceae	GCA-900066575	0.000916214	0.000480488	0.00463439	0.000923649	0.000881218	0.0018769	0.000982667	0.000343079	0.00693657	0.0044345
d__Bacteria	Firmicutes	Clostridia	Oscillospirales	Ruminococcaceae	Harryflintia	0	0	0	0	0.000303868	0	0	0	0	0
d__Bacteria	Campilobacterota	Campylobacteria	Campylobacterales	Helicobacteraceae	Helicobacter	0.00123035	0.122888	0.00151592	0.00396014	0.00224862	0.127779	0.00117084	0.0109277	0.00352044	0.0129157
d__Bacteria	Bacteroidota	Bacteroidia	Bacteroidales	Rikenellaceae	hoa5-07d05_gut_group	0.000200695	0.000281261	5.41401e-05	0	0	0	0.000146355	0	0.00126475	0
d__Bacteria	Firmicutes	Clostridia	Oscillospirales	Oscillospirales	Hydrogenoanaerobacterium	0	0	0	0	0	0	0	0	0.00019558	0.000232714
d__Bacteria	Firmicutes	Clostridia	Oscillospirales	Ruminococcaceae	Incertae_Sedis	0.0064484	0.00315247	0.0052191	0.00593444	0.00872102	0.00367872	0.00332434	0.00236344	0.00370298	0.00156436
d__Bacteria	Firmicutes	Clostridia	Oscillospirales	Oscillospiraceae	Intestinimonas	0.000340308	0	0.00016242	0	0	0	0	0.00184246	0.00211226	0.000659358
d__Bacteria	Firmicutes	Bacilli	Izemoplasmatales	Izemoplasmatales	Izemoplasmatales	0.000506099	0.00658619	6.49681e-05	0.00305959	0.000121547	0.000965261	0.000648142	0.00213472	0	0.0150359
d__Bacteria	Firmicutes	Bacilli	Staphylococcales	Staphylococcaceae	Jeotgalicoccus	0	0	0	0	0	0.000246678	0	0	0	0
d__Bacteria	Firmicutes	Clostridia	Lachnospirales	Lachnospiraceae	Lachnoclostridium	0	0.000644556	0.00114777	0	0	0.000257403	0.000418156	0	0.00305105	0.0228707
d__Bacteria	Firmicutes	Clostridia	Lachnospirales	Lachnospiraceae	Lachnospira	0.000226872	0	8.66241e-05	0.00028864	0.000607736	0.000311029	0	0.00237614	0	0
d__Bacteria	Firmicutes	Clostridia	Lachnospirales	Lachnospiraceae	Lachnospiraceae_FCS020_group	0.000130888	0	0	0.00018473	0	0.000150152	0	6.35332e-05	0	0
d__Bacteria	Firmicutes	Clostridia	Lachnospirales	Lachnospiraceae	Lachnospiraceae_ND3007_group	0	8.20345e-05	0	0.000115456	0	0.000160877	0.000146355	0	0	0.000400786
d__Bacteria	Firmicutes	Clostridia	Lachnospirales	Lachnospiraceae	Lachnospiraceae_NK3A20_group	0	0	0	0	0	0.00085801	0	0	0	0
d__Bacteria	Firmicutes	Clostridia	Lachnospirales	Lachnospiraceae	Lachnospiraceae_NK4A136_group	0.00778346	0.000128911	0.00378981	0.00258622	0	0.0177823	0.00278074	0.000406613	0.0330269	0.0625873
d__Bacteria	Firmicutes	Clostridia	Lachnospirales	Lachnospiraceae	Lachnospiraceae_UCG-001	0.000392663	0.00258994	0	0.00010391	0	0.00370017	0.000250894	0.00104194	0	0
d__Bacteria	Firmicutes	Clostridia	Lachnospirales	Lachnospiraceae	Lachnospiraceae_UCG-006	0	0	0	0	0	0	0	0	0	5.17143e-05
d__Bacteria	Firmicutes	Clostridia	Lachnospirales	Lachnospiraceae	Lachnospiraceae_UCG-010	0.0013176	0.000632837	0.00137516	0.000669645	0.000212708	0.00138354	0	0.0001906	0.000717126	0.00504215
d__Bacteria	Firmicutes	Clostridia	Lachnospirales	Lachnospiraceae	Lachnospiraceae_XPB1014_group	0.0543271	4.68768e-05	0.00010828	0.00139702	0	0	0.000439064	0	0	0
d__Bacteria	Spirochaetota	Spirochaetia	Spirochaetales	Spirochaetaceae	M2PT2-76_termite_group	0.000488648	0.000187507	0	0.000531098	0	0.000257403	0.00110811	0.000343079	0	0
d__Bacteria	Desulfobacterota	Desulfovibrionia	Desulfovibrionales	Desulfovibrionaceae	Mailhella	0	7.03152e-05	0	6.92737e-05	0	9.65261e-05	0	0	0	0.000413715
d__Bacteria	Firmicutes	Clostridia	Lachnospirales	Lachnospiraceae	Marvinbryantia	0.000148339	0	0.000184076	0	0	0	0	0	0.000312928	0
d__Bacteria	Proteobacteria	Alphaproteobacteria	Rhizobiales	Beijerinckiaceae	Methylobacterium-Methylorubrum	2.61776e-05	0	0	0	0	0	0	2.54133e-05	0	0
d__Bacteria	Firmicutes	Clostridia	Peptostreptococcales-Tissierellales	Anaerovoracaceae	Mogibacterium	7.85327e-05	0.000234384	0.000119108	0.000230912	0	0	0	7.62399e-05	0.00048243	0.000943787
d__Bacteria	Firmicutes	Clostridia	Monoglobales	Monoglobaceae	Monoglobus	0.00630006	0.0061643	0.0184618	0.00413333	0.0205111	0.00176965	0.0160363	0.00959351	0.000990938	0.000788644
d__Bacteria	Firmicutes	Clostridia	Lachnospirales	Lachnospiraceae	Moryella	0.000122162	0	0.000194904	0	0	0.000160877	0.00144264	0	0.000352044	0.000116357
d__Bacteria	Deferribacterota	Deferribacteres	Deferribacterales	Deferribacteraceae	Mucispirillum	2.61776e-05	0.000128911	0	0	6.07736e-05	0.000128702	0.000564511	0.000546386	0	0
d__Bacteria	Bacteroidota	Bacteroidia	Bacteroidales	Muribaculaceae	Muribaculaceae	0.157432	0.0516465	0.178911	0.144239	0.0948069	0.126535	0.158795	0.0615383	0.202556	0.0781533
d__Bacteria	Proteobacteria	Gammaproteobacteria	Burkholderiales	Neisseriaceae	Neisseria	0	0	0	0	0	0	0	0	0	3.87857e-05
d__Bacteria	Firmicutes	Clostridia	Oscillospirales	Oscillospiraceae	NK4A214_group	0.0119282	0.00780499	0.0359382	0.0241881	0.0125801	0.0217184	0.0295009	0.0331008	0.0338875	0.0187335
d__Bacteria	Bacteroidota	Bacteroidia	Bacteroidales	Marinifilaceae	Odoribacter	0	0	0	0	0	0.000182327	0	0	0	0
d__Bacteria	Firmicutes	Clostridia	Lachnospirales	Lachnospiraceae	Oribacterium	0.000174517	0.000117192	0.00087707	0	0	6.43508e-05	0.000146355	0.000609919	0	0
d__Bacteria	Firmicutes	Clostridia	Oscillospirales	Oscillospiraceae	Oscillibacter	0.00821975	0.00343373	0.00821847	0.0264741	0.0168951	0.00438658	0.0134855	0.0231769	0.00784927	0.00530072
d__Bacteria	Proteobacteria	Gammaproteobacteria	Burkholderiales	Oxalobacteraceae	Oxalobacter	0	0.000117192	0	0	0	0	0	0	0	0
d__Bacteria	Planctomycetota	Planctomycetes	Pirellulales	Pirellulaceae	p-1088-a5_gut_group	0	0	0	0.00010391	0	0	8.36313e-05	0	0.000104309	0.000245643
d__Bacteria	Bacteroidota	Bacteroidia	Bacteroidales	p-251-o5	p-251-o5	0.0628872	0.000316419	0.0556127	0	0.000455802	0	0	0.0219317	0.0252298	0.00209443
d__Bacteria	Firmicutes	Bacilli	Paenibacillales	Paenibacillaceae	Paenibacillus	0.000218146	0	0	0.00018473	0	0	0	0	0	0
d__Bacteria	Bacteroidota	Bacteroidia	Bacteroidales	Tannerellaceae	Parabacteroides	0	0.000117192	0	0	0	0.00284216	0	0	0	0.000594715
d__Bacteria	Proteobacteria	Gammaproteobacteria	Burkholderiales	Sutterellaceae	Parasutterella	0.00145722	0.000878941	0.00155923	0.00137393	0.00118509	0.00154442	0.00158899	0.000457439	0.00241215	0.00597301
d__Bacteria	Bacteroidota	Bacteroidia	Sphingobacteriales	Sphingobacteriaceae	Pedobacter	0	0	0.000314013	0.000230912	0	0	0	0.00011436	0.000312928	0.000245643
d__Bacteria	Firmicutes	Clostridia	Peptococcales	Peptococcaceae	Peptococcus	0	0.00173444	7.57961e-05	0.00405251	0	0.00116904	0	0.000533679	0.000286851	0.00277965
d__Bacteria	Firmicutes	Negativicutes	Acidaminococcales	Acidaminococcaceae	Phascolarctobacterium	0	0.000996133	0.000790445	0	0	0.00261693	0	0	0	0.00619279
d__Bacteria	Proteobacteria	Alphaproteobacteria	Rhizobiales	Rhizobiaceae	Phyllobacterium	0.000279227	0	0.000194904	0.000219367	0	0.000214503	0.00018817	0	0.000260773	0.000206857
d__Bacteria	Bacteroidota	Bacteroidia	Bacteroidales	Prevotellaceae	Prevotella	0.0319192	0.0632486	0.0613732	0.0378234	0.0069282	0.0461609	0.151247	0.0243332	0.147898	0.0279387
d__Bacteria	Bacteroidota	Bacteroidia	Bacteroidales	Prevotellaceae	Prevotellaceae_Ga6A1_group	0	0	0.00211146	0.0124	0	0	0	0.00433296	0.00428972	0.00124114
d__Bacteria	Bacteroidota	Bacteroidia	Bacteroidales	Prevotellaceae	Prevotellaceae_NK3B31_group	0	0.000246103	0.000129936	0	0	0.000729309	0.000146355	0.000177893	0	0.00231422
d__Bacteria	Bacteroidota	Bacteroidia	Bacteroidales	Prevotellaceae	Prevotellaceae_UCG-001	0.019703	0.0100082	0.0776369	0.0285177	0.063235	0.0294512	0.0465826	0.00884382	0.0442402	0.0181647
d__Bacteria	Bacteroidota	Bacteroidia	Bacteroidales	Prevotellaceae	Prevotellaceae_UCG-003	0.00776601	0.021329	0.000281528	0.00466443	0.0043757	0.000504081	0.00409793	0.00170269	0.011122	0.00846822
d__Bacteria	Bacteroidota	Bacteroidia	Bacteroidales	Prevotellaceae	Prevotellaceae_UCG-004	0.0302351	0.0900738	0.0195554	0.0823779	0.016105	0.00581302	0.00761045	0.0365824	0.00507204	0.0694653
d__Bacteria	Proteobacteria	Gammaproteobacteria	Pseudomonadales	Pseudomonadaceae	Pseudomonas	0.000497374	0.000609399	0.000779617	0.00113147	0.00103315	0.000740034	0.0010663	0.000787812	0.0012126	0.000930858
d__Bacteria	Proteobacteria	Gammaproteobacteria	Pseudomonadales	Moraxellaceae	Psychrobacter	0	0.000105473	0	0	0	0	0	0	0	0
d__Bacteria	Synergistota	Synergistia	Synergistales	Synergistaceae	Pyramidobacter	0.00025305	0.00103129	0.0002707	0.00160484	0.000425416	0.00211285	0.000250894	0.00101653	0	0.000245643
d__Bacteria	Firmicutes	Bacilli	RF39	RF39	RF39	0.0228879	0.00621118	0.00308599	0.0114071	0.0270747	0.00684263	0.0101821	0.00954269	0.000977899	0.00420179
d__Bacteria	Actinobacteriota	Actinobacteria	Corynebacteriales	Nocardiaceae	Rhodococcus	0.000471196	0.000316419	0	0	0	0	0	0	0.000469392	0
d__Bacteria	Bacteroidota	Bacteroidia	Bacteroidales	Rikenellaceae	Rikenella	0	0	0	0	0	0	6.27235e-05	0	0	0.000181
d__Bacteria	Bacteroidota	Bacteroidia	Bacteroidales	Rikenellaceae	Rikenellaceae_RC9_gut_group	0.0110033	0.0133365	0.0361548	0.0156443	0.0338205	0.00382887	0.0479625	0.043012	0.0153987	0.00661943
d__Bacteria	Firmicutes	Clostridia	Lachnospirales	Lachnospiraceae	Roseburia	0.0187693	0.00174616	0.0119974	0.00742383	0.0157708	0.00312101	0.0190052	0.038031	0.00934872	0.00174536
d__Bacteria	Proteobacteria	Gammaproteobacteria	Aeromonadales	Succinivibrionaceae	Ruminobacter	0	0	8.66241e-05	0	0.00285636	0	6.27235e-05	0	0.000352044	0
d__Bacteria	Firmicutes	Clostridia	Oscillospirales	Ruminococcaceae	Ruminococcaceae	0.0532102	0.0211415	0.0117159	0.0209437	0.0144337	0	0.00554057	0.0119569	0.000625856	0.00181
d__Bacteria	Firmicutes	Clostridia	Oscillospirales	Ruminococcaceae	Ruminococcus	0.056081	0.08289	0.0365337	0.0944316	0.131757	0.0348245	0.0195906	0.100294	0.0567964	0.0554765
d__Bacteria	Firmicutes	Clostridia	Clostridia	Hungateiclostridiaceae	Saccharofermentans	0	0.0037853	0	0	0	0	0	0	0	0
d__Bacteria	Firmicutes	Bacilli	Staphylococcales	Staphylococcaceae	Salinicoccus	0	0	0	0	0	0.000450455	0	0	0	0
d__Bacteria	Bacteroidota	Bacteroidia	Bacteroidales	Marinifilaceae	Sanguibacteroides	0	0	0	0	0	0.000139427	0	0	0	0
d__Bacteria	Spirochaetota	Spirochaetia	Spirochaetales	Spirochaetaceae	Sphaerochaeta	0	8.20345e-05	0	0	0	0	0	0	0	0
d__Bacteria	Bacteroidota	Bacteroidia	Sphingobacteriales	Sphingobacteriaceae	Sphingobacterium	0	0	0	0	0	0.000160877	0	5.08266e-05	0.000260773	0.000232714
d__Bacteria	Firmicutes	Clostridia	Oscillospirales	Oscillospiraceae	Sporobacter	0	0	0	0	0	0	0	0	0.000312928	0
d__Bacteria	Proteobacteria	Gammaproteobacteria	Xanthomonadales	Xanthomonadaceae	Stenotrophomonas	0.000148339	0.000117192	0	0	0.000121547	0.000160877	0	0	0.000182541	0
d__Bacteria	Firmicutes	Bacilli	Lactobacillales	Streptococcaceae	Streptococcus	0.00234725	0	8.66241e-05	0	0	0	0.000710866	0	0.000443314	0
d__Bacteria	Proteobacteria	Gammaproteobacteria	Aeromonadales	Succinivibrionaceae	Succinivibrio	0	0	0	0	0.000972378	0	0	0	0	0
d__Bacteria	Spirochaetota	Spirochaetia	Spirochaetales	Spirochaetaceae	Treponema	0.072538	0.0599555	0.0893853	0.0485955	0.0289283	0.0219972	0.0644588	0.107549	0	0
d__Bacteria	Firmicutes	Bacilli	Erysipelotrichales	Erysipelotrichaceae	Turicibacter	0	0	0	0	0.000243095	0	0	0	0.00019558	0
d__Bacteria	Firmicutes	Clostridia	Lachnospirales	Lachnospiraceae	Tuzzerella	0	0.000175788	0	0	0	0	0	0.000775105	0	0.000749858
d__Bacteria	Firmicutes	Clostridia	Lachnospirales	Lachnospiraceae	Tyzzerella	0.000340308	0	0	0.00199739	0.00638123	0	0	0.000711572	0	0
d__Bacteria	Firmicutes	Clostridia	Oscillospirales	Ruminococcaceae	UBA1819	0.000183243	9.37537e-05	8.66241e-05	0.000173184	0.000182321	0.000268128	0.000146355	0.00011436	0.000469392	0.000801572
d__Bacteria	Firmicutes	Clostridia	Oscillospirales	Ruminococcaceae	UCG-001	0	0.000480488	0.00194904	0.00292104	0.0120332	0.000160877	0.0135483	0.000419319	0.000273812	0
d__Bacteria	Firmicutes	Clostridia	Oscillospirales	Oscillospiraceae	UCG-002	0.000410115	0.000246103	0.00158089	0.000623463	0.000638123	0.000943811	0.00100358	0.000838638	0.000234696	0.000374929
d__Bacteria	Firmicutes	Clostridia	Oscillospirales	Oscillospiraceae	UCG-003	0.000331582	0.000105473	0	0.000161639	0.000364642	0	0	0	0	0
d__Bacteria	Firmicutes	Bacilli	Erysipelotrichales	Erysipelatoclostridiaceae	UCG-004	0	5.8596e-05	0	0.000808193	0	0.00125484	0	0.000902172	0	0.000206857
d__Bacteria	Firmicutes	Clostridia	Oscillospirales	Oscillospiraceae	UCG-005	0.0450428	0.0212	0.108183	0.0701742	0.0355222	0.0341274	0.0846767	0.0565827	0.0812308	0.0739386
d__Bacteria	Firmicutes	Clostridia	Oscillospirales	Oscillospiraceae	UCG-007	0.000165791	0	0	0	0	0.000289578	0	0.000317666	0	0
d__Bacteria	Firmicutes	Clostridia	Oscillospirales	Butyricicoccaceae	UCG-008	0.00484285	0.00208602	0.00498089	0.00190503	0.00477073	0.00171602	0.0101194	0.00207118	0.00564574	0.00303822
d__Bacteria	Firmicutes	Clostridia	Oscillospirales	Butyricicoccaceae	UCG-009	0.000122162	0.00172272	0.0002707	0.00289795	0.00212708	0.000643508	0.000271802	0.00186788	0.000730165	0.000840358
d__Bacteria	Firmicutes	Clostridia	Oscillospirales	UCG-010	UCG-010	0.00403134	0.0164655	0.00603121	0.0189925	0.00382874	0.0180826	0.00585419	0.0119951	0.00499381	0.0559161
d__Bacteria	Firmicutes	Clostridia	Peptococcales	Peptococcaceae	uncultured	0	0.00645728	0.000952866	0.00535716	0.000486189	0.00512661	8.36313e-05	0.00383741	0.00236	0.0143507
d__Bacteria	Desulfobacterota	Desulfovibrionia	Desulfovibrionales	Desulfovibrionaceae	uncultured	0.000375212	0.00562522	6.49681e-05	0.00174339	0	0.00481558	0.00158899	0.0102543	0.0033379	0.0102394
d__Bacteria	Firmicutes	Clostridia	Eubacteriales	Eubacteriaceae	uncultured	0.000698068	0	0.00140764	0	0.000182321	0	0.00556148	0.000457439	0.0254906	0.000400786
d__Bacteria	Firmicutes	Clostridia	Oscillospirales	Oscillospiraceae	uncultured	0.00530532	0.000175788	0.00120191	0.00285177	0.00331216	0.00973841	0.000501788	0.00472687	0.00199491	0.00303822
d__Bacteria	Proteobacteria	Alphaproteobacteria	Paracaedibacterales	Paracaedibacteraceae	uncultured	0.00342926	0.000410172	0	0.00465288	0.000243095	0	0	0	0	0.00572736
d__Bacteria	Firmicutes	Clostridia	Oscillospirales	Ruminococcaceae	uncultured	0.000514825	0.000843783	0.00198153	0.000715828	0.00173205	5.36256e-05	0.00357524	0.00322749	0	7.75715e-05
d__Bacteria	Firmicutes	Clostridia	Lachnospirales	Lachnospiraceae	uncultured	0.000497374	0	0	0.000138547	0.00057735	0	0.00167263	0.000343079	0.00857944	0.000219786
d__Bacteria	Proteobacteria	Alphaproteobacteria	Rickettsiales	uncultured	uncultured	0.00109946	0.000398453	0.000530573	0.00476834	0	0.000407555	0	0.000241426	6.51933e-05	0.00324507
d__Bacteria	Proteobacteria	Alphaproteobacteria	Rhodospirillales	uncultured	uncultured	0	0.00295324	0	6.92737e-05	0.00148895	0	0.000982667	0.000139773	0.000404198	0.00374929
d__Bacteria	Firmicutes	Bacilli	Erysipelotrichales	Erysipelotrichaceae	uncultured	0.000837682	0.000410172	0.00016242	0.000438733	0.000364642	0.00106179	0.00129628	0.000571799	0.00105613	0.000530072
d__Bacteria	Bacteroidota	Bacteroidia	Bacteroidales	Marinifilaceae	uncultured	0.000619535	0	0.00311847	0.000300186	0.00224862	0	0.000167263	0.0001906	0	0
d__Bacteria	Firmicutes	Bacilli	Erysipelotrichales	Erysipelatoclostridiaceae	uncultured	9.59844e-05	0.00014063	0	0.000311731	0.000273481	0.00134064	0.000522695	0.000241426	0	0
d__Bacteria	Actinobacteriota	Coriobacteriia	Coriobacteriales	uncultured	uncultured	0.000514825	0	0.000357325	0	0	0.000171602	0.000229986	8.89465e-05	0	0.000245643
d__Bacteria	Firmicutes	Clostridia	Christensenellales	Christensenellaceae	uncultured	0.000218146	0	0	0.000173184	0	0.000246678	0	0	0.000104309	5.17143e-05
d__Bacteria	Bacteroidota	Bacteroidia	Bacteroidales	Paludibacteraceae	uncultured	0	0	0	0	0.000182321	0	0.000564511	0	0	0
d__Bacteria	Verrucomicrobiota	Verrucomicrobiae	Opitutales	Puniceicoccaceae	uncultured	0	0	0	0	0	0	0	0	0	0.000168072
d__Bacteria	Firmicutes	Bacilli	Mycoplasmatales	Mycoplasmataceae	Ureaplasma	0.000165791	0	0	0	0	0	0	0	0	0
d__Bacteria	Firmicutes	Clostridia	Oscillospirales	Oscillospiraceae	V9D2013_group	0.00211166	0.000468768	0.00226306	0.0044797	0.00355526	0.000514806	0.00436973	0.00177893	0.000521546	0
d__Bacteria	Verrucomicrobiota	Lentisphaeria	Victivallales	vadinBE97	vadinBE97	0	0.0026251	0	0.000346368	0	0.000654233	0.000104539	0.00011436	0.00058674	0.00314165
d__Bacteria	Planctomycetota	vadinHA49	vadinHA49	vadinHA49	vadinHA49	0	0	0	6.92737e-05	0.000395029	0	0	0	0	0
d__Bacteria	Firmicutes	Negativicutes	Veillonellales-Selenomonadales	Veillonellaceae	Veillonella	0.00369104	0	0.00132102	0	0.00303868	0	0.00244621	0	0.000547624	0
d__Bacteria	Verrucomicrobiota	Lentisphaeria	Victivallales	Victivallaceae	Victivallaceae	0	0	3.24841e-05	0	6.07736e-05	0.000171602	0	0	0	0.000129286
d__Bacteria	Verrucomicrobiota	Lentisphaeria	Victivallales	Victivallaceae	Victivallis	0	0	0	0	0	0	0	0	0	0.000362
d__Bacteria	Verrucomicrobiota	Kiritimatiellae	WCHB1-41	WCHB1-41	WCHB1-41	0.000863859	0.125548	0.00093121	0.00304804	0.000941992	0.00519096	0.000543603	0.00578152	0.000534585	0.0163417
d__Bacteria	WPS-2	WPS-2	WPS-2	WPS-2	WPS-2	0	0	0	0	0	0	8.36313e-05	0	0	0
d__Bacteria	Actinobacteriota	Actinobacteria	Micrococcales	Micrococcaceae	Yaniella	0	0	0	0	0	6.43508e-05	0	0	0	0

## Sheet: 2-Rel_allgenera_A-t
Kingdom	Phylum	Class	Order	Family	Genus	Andina-fed	Andina-fasting
d__Bacteria	Firmicutes	Clostridia	Oscillospirales	[Clostridium]_methylpentosum_group	[Clostridium]_methylpentosum_group	9.53572e-05	1.38547e-05
d__Bacteria	Firmicutes	Clostridia	Oscillospirales	[Eubacterium]_coprostanoligenes_group	[Eubacterium]_coprostanoligenes_group	0.0209909	0.0264547
d__Bacteria	Firmicutes	Clostridia	Lachnospirales	Lachnospiraceae	[Eubacterium]_eligens_group	0.00419178	0.00174941
d__Bacteria	Firmicutes	Clostridia	Lachnospirales	Lachnospiraceae	[Eubacterium]_hallii_group	0	0.000101491
d__Bacteria	Firmicutes	Clostridia	Peptostreptococcales-Tissierellales	Anaerovoracaceae	[Eubacterium]_nodatum_group	0.00073339	0.00105929
d__Bacteria	Firmicutes	Clostridia	Lachnospirales	Lachnospiraceae	[Eubacterium]_ruminantium_group	0.00269553	0.00227113
d__Bacteria	Firmicutes	Clostridia	Oscillospirales	Ruminococcaceae	[Eubacterium]_siraeum_group	0.00303741	0.00666106
d__Bacteria	Firmicutes	Clostridia	Lachnospirales	Lachnospiraceae	[Eubacterium]_ventriosum_group	0	3.04699e-05
d__Bacteria	Firmicutes	Clostridia	Lachnospirales	Lachnospiraceae	[Eubacterium]_xylanophilum_group	0.00095478	0.000156411
d__Bacteria	Firmicutes	Clostridia	Lachnospirales	Lachnospiraceae	Acetatifactor	0.000712406	0.00498545
d__Bacteria	Proteobacteria	Gammaproteobacteria	Pseudomonadales	Moraxellaceae	Acinetobacter	0	1.17192e-05
d__Bacteria	Verrucomicrobiota	Verrucomicrobiae	Verrucomicrobiales	Akkermansiaceae	Akkermansia	0.0016944	0.00183408
d__Bacteria	Bacteroidota	Bacteroidia	Bacteroidales	Rikenellaceae	Alistipes	0.00278998	0.00472013
d__Bacteria	Bacteroidota	Bacteroidia	Bacteroidales	Prevotellaceae	Alloprevotella	0.00132697	0.0269704
d__Bacteria	Firmicutes	Clostridia	Oscillospirales	Ruminococcaceae	Anaerofilum	0.000115966	4.57439e-05
d__Bacteria	Firmicutes	Bacilli	Acholeplasmatales	Acholeplasmataceae	Anaeroplasma	0.00409869	0.00186863
d__Bacteria	Firmicutes	Clostridia	Oscillospirales	Acholeplasmataceae	Anaerotruncus	0.00112908	0.00181461
d__Bacteria	Firmicutes	Clostridia	Peptostreptococcales-Tissierellales	Anaerovoracaceae	Anaerovorax	0.000212774	0.000386803
d__Bacteria	Firmicutes	Clostridia	Oscillospirales	Ruminococcaceae	Angelakisella	2.60773e-05	0.000118943
d__Bacteria	Firmicutes	Bacilli	Lactobacillales	Carnobacteriaceae	Atopostipes	0	7.72209e-05
d__Bacteria	Firmicutes	Bacilli	Bacillales	Bacillaceae	Bacillus	0.000838572	0.000579736
d__Bacteria	Bacteroidota	Bacteroidia	Bacteroidales	Bacteroidales_BS11_gut_group	Bacteroidales_BS11_gut_group	0.00106087	0.0166979
d__Bacteria	Bacteroidota	Bacteroidia	Bacteroidales	Bacteroidales_RF16_group	Bacteroidales_RF16_group	0.0167967	0.00406537
d__Bacteria	Bacteroidota	Bacteroidia	Bacteroidales	Bacteroidaceae	Bacteroides	0.000303811	0.00151684
d__Bacteria	Desulfobacterota	Desulfovibrionia	Desulfovibrionales	Desulfovibrionaceae	Bilophila	0.00149001	0.00426792
d__Bacteria	Firmicutes	Clostridia	Lachnospirales	Lachnospiraceae	Blautia	0.00194714	0.000538486
d__Bacteria	Desulfobacterota	Desulfuromonadia	Bradymonadales	Bradymonadales	Bradymonadales	0	5.08007e-05
d__Bacteria	Proteobacteria	Gammaproteobacteria	Burkholderiales	Burkholderiaceae	Burkholderia-Caballeronia-Paraburkholderia	1.39614e-05	0
d__Bacteria	Firmicutes	Clostridia	Oscillospirales	Butyricicoccaceae	Butyricicoccus	0.000732323	0.00025683
d__Bacteria	Bacteroidota	Bacteroidia	Bacteroidales	Marinifilaceae	Butyricimonas	4.47887e-05	3.81199e-05
d__Bacteria	Campilobacterota	Campylobacteria	Campylobacterales	Campylobacteraceae	Campylobacter	0	2.54133e-05
d__Bacteria	Patescibacteria	Saccharimonadia	Saccharimonadales	Saccharimonadaceae	Candidatus_Saccharimonas	0.000286497	8.34103e-05
d__Bacteria	Firmicutes	Clostridia	Oscillospirales	Ruminococcaceae	Candidatus_Soleaferrea	0.000235797	0.000952319
d__Bacteria	Firmicutes	Clostridia	Oscillospirales	Ruminococcaceae	Caproiciproducens	0.00111171	2.54133e-05
d__Bacteria	Verrucomicrobiota	Verrucomicrobiae	Opitutales	Puniceicoccaceae	Cerasicoccus	0	3.23277e-05
d__Bacteria	Firmicutes	Clostridia	Christensenellales	Christensenellaceae	Christensenellaceae_R-7_group	0.0279792	0.0140097
d__Bacteria	Bacteroidota	Bacteroidia	Flavobacteriales	Weeksellaceae	Chryseobacterium	9.17001e-05	0.000135026
d__Bacteria	Firmicutes	Clostridia	Clostridia_UCG-014	Clostridia_UCG-014	Clostridia_UCG-014	0.0370608	0.0119011
d__Bacteria	Firmicutes	Clostridia	Clostridia_vadinBB60_group	Clostridia_vadinBB60_group	Clostridia_vadinBB60_group	0.0179421	0.051307
d__Bacteria	Firmicutes	Clostridia	Oscillospirales	Oscillospiraceae	Colidextribacter	0.0219269	0.0210063
d__Bacteria	Firmicutes	Clostridia	Lachnospirales	Lachnospiraceae	Coprococcus	0.00051946	0.000181276
d__Bacteria	Actinobacteriota	Actinobacteria	Corynebacteriales	Corynebacteriaceae	Corynebacterium	0	0.000111541
d__Bacteria	Proteobacteria	Gammaproteobacteria	Coxiellales	Coxiellaceae	Coxiella	3.49034e-05	1.28702e-05
d__Bacteria	Firmicutes	Clostridia	Lachnospirales	Defluviitaleaceae	Defluviitaleaceae_UCG-011	0.000108696	0.000537318
d__Bacteria	Desulfobacterota	Desulfovibrionia	Desulfovibrionales	Desulfovibrionaceae	Desulfovibrio	0.00345597	0.00474078
d__Bacteria	Bacteroidota	Bacteroidia	Bacteroidales	Rikenellaceae	dgA-11_gut_group	0.000145137	0.00124606
d__Bacteria	Firmicutes	Incertae_Sedis	DTU014	DTU014	DTU014	1.21547e-05	0
d__Bacteria	Elusimicrobiota	Elusimicrobia	Elusimicrobiales	Elusimicrobiaceae	Elusimicrobium	0.00280691	0.0011666
d__Bacteria	Elusimicrobiota	Endomicrobia	Endomicrobiales	Endomicrobiaceae	Endomicrobium	6.49681e-05	9.84413e-05
d__Bacteria	Actinobacteriota	Coriobacteriia	Coriobacteriales	Eggerthellaceae	Enterorhabdus	8.96265e-05	0.000229599
d__Bacteria	Firmicutes	Bacilli	Erysipelotrichales	Erysipelatoclostridiaceae	Erysipelatoclostridium	0	3.62e-05
d__Bacteria	Firmicutes	Bacilli	Erysipelotrichales	Erysipelotrichaceae	Erysipelothrix	0.00029039	7.04347e-05
d__Bacteria	Proteobacteria	Gammaproteobacteria	Enterobacterales	Enterobacteriaceae	Escherichia-Shigella	7.10866e-05	2.07821e-05
d__Bacteria	Bacteroidota	Bacteroidia	Bacteroidales	F082	F082	0.0534028	0.0487462
d__Bacteria	Firmicutes	Clostridia	Oscillospirales	Ruminococcaceae	Faecalibacterium	8.66241e-06	0
d__Bacteria	Firmicutes	Clostridia	Peptostreptococcales-Tissierellales	Anaerovoracaceae	Family_XIII_AD3011_group	0.000124921	0.000189162
d__Bacteria	Firmicutes	Clostridia	Peptostreptococcales-Tissierellales	Anaerovoracaceae	Family_XIII_UCG-001	0.0017905	0.000103429
d__Bacteria	Fibrobacterota	Fibrobacteria	Fibrobacterales	Fibrobacteraceae	Fibrobacter	0.00166907	0.00022624
d__Bacteria	Bacteroidota	Bacteroidia	Flavobacteriales	Flavobacteriaceae	Flavobacterium	2.92709e-05	2.06857e-05
d__Bacteria	Synergistota	Synergistia	Synergistales	Synergistaceae	Fretibacterium	0.0294712	0.0379691
d__Bacteria	Firmicutes	Clostridia	Lachnospirales	Lachnospiraceae	Frisingicoccus	0.000223668	0.000371876
d__Bacteria	Cyanobacteria	Vampirivibrionia	Gastranaerophilales	Gastranaerophilales	Gastranaerophilales	0.00132862	0.0187551
d__Bacteria	Firmicutes	Clostridia	Lachnospirales	Lachnospiraceae	GCA-900066575	0.00287021	0.00161172
d__Bacteria	Firmicutes	Clostridia	Oscillospirales	Ruminococcaceae	Harryflintia	6.07736e-05	0
d__Bacteria	Campilobacterota	Campylobacteria	Campylobacterales	Helicobacteraceae	Helicobacter	0.00193723	0.0556941
d__Bacteria	Bacteroidota	Bacteroidia	Bacteroidales	Rikenellaceae	hoa5-07d05_gut_group	0.000333188	5.62522e-05
d__Bacteria	Firmicutes	Clostridia	Oscillospirales	Oscillospirales	Hydrogenoanaerobacterium	3.9116e-05	4.65429e-05
d__Bacteria	Firmicutes	Clostridia	Oscillospirales	Ruminococcaceae	Incertae_Sedis	0.00548317	0.00333868
d__Bacteria	Firmicutes	Clostridia	Oscillospirales	Oscillospiraceae	Intestinimonas	0.000522998	0.000500364
d__Bacteria	Firmicutes	Bacilli	Izemoplasmatales	Izemoplasmatales	Izemoplasmatales	0.000268151	0.00555634
d__Bacteria	Firmicutes	Bacilli	Staphylococcales	Staphylococcaceae	Jeotgalicoccus	0	4.93356e-05
d__Bacteria	Firmicutes	Clostridia	Lachnospirales	Lachnospiraceae	Lachnoclostridium	0.000923395	0.00475452
d__Bacteria	Firmicutes	Clostridia	Lachnospirales	Lachnospiraceae	Lachnospira	0.000184247	0.000595162
d__Bacteria	Firmicutes	Clostridia	Lachnospirales	Lachnospiraceae	Lachnospiraceae_FCS020_group	2.61776e-05	7.96829e-05
d__Bacteria	Firmicutes	Clostridia	Lachnospirales	Lachnospiraceae	Lachnospiraceae_ND3007_group	2.92709e-05	0.000151831
d__Bacteria	Firmicutes	Clostridia	Lachnospirales	Lachnospiraceae	Lachnospiraceae_NK3A20_group	0	0.000171602
d__Bacteria	Firmicutes	Clostridia	Lachnospirales	Lachnospiraceae	Lachnospiraceae_NK4A136_group	0.00947619	0.0166983
d__Bacteria	Firmicutes	Clostridia	Lachnospirales	Lachnospiraceae	Lachnospiraceae_UCG-001	0.000128711	0.00148719
d__Bacteria	Firmicutes	Clostridia	Lachnospirales	Lachnospiraceae	Lachnospiraceae_UCG-006	0	1.03429e-05
d__Bacteria	Firmicutes	Clostridia	Lachnospirales	Lachnospiraceae	Lachnospiraceae_UCG-010	0.000724519	0.00158375
d__Bacteria	Firmicutes	Clostridia	Lachnospirales	Lachnospiraceae	Lachnospiraceae_XPB1014_group	0.0109749	0.000288779
d__Bacteria	Spirochaetota	Spirochaetia	Spirochaetales	Spirochaetaceae	M2PT2-76_termite_group	0.000319352	0.000263818
d__Bacteria	Desulfobacterota	Desulfovibrionia	Desulfovibrionales	Desulfovibrionaceae	Mailhella	0	0.000129966
d__Bacteria	Firmicutes	Clostridia	Lachnospirales	Lachnospiraceae	Marvinbryantia	0.000129069	0
d__Bacteria	Proteobacteria	Alphaproteobacteria	Rhizobiales	Beijerinckiaceae	Methylobacterium-Methylorubrum	5.23551e-06	5.08266e-06
d__Bacteria	Firmicutes	Clostridia	Peptostreptococcales-Tissierellales	Anaerovoracaceae	Mogibacterium	0.000136014	0.000297065
d__Bacteria	Firmicutes	Clostridia	Monoglobales	Monoglobaceae	Monoglobus	0.01246	0.00448989
d__Bacteria	Firmicutes	Clostridia	Lachnospirales	Lachnospiraceae	Moryella	0.00042235	5.54468e-05
d__Bacteria	Deferribacterota	Deferribacteres	Deferribacterales	Deferribacteraceae	Mucispirillum	0.000130292	0.0001608
d__Bacteria	Bacteroidota	Bacteroidia	Bacteroidales	Muribaculaceae	Muribaculaceae	0.1585	0.0924225
d__Bacteria	Proteobacteria	Gammaproteobacteria	Burkholderiales	Neisseriaceae	Neisseria	0	7.75715e-06
d__Bacteria	Firmicutes	Clostridia	Oscillospirales	Oscillospiraceae	NK4A214_group	0.024767	0.0211091
d__Bacteria	Bacteroidota	Bacteroidia	Bacteroidales	Marinifilaceae	Odoribacter	0	3.64654e-05
d__Bacteria	Firmicutes	Clostridia	Lachnospirales	Lachnospiraceae	Oribacterium	0.000239588	0.000158292
d__Bacteria	Firmicutes	Clostridia	Oscillospirales	Oscillospiraceae	Oscillibacter	0.0109336	0.0125544
d__Bacteria	Proteobacteria	Gammaproteobacteria	Burkholderiales	Oxalobacteraceae	Oxalobacter	0	2.34384e-05
d__Bacteria	Planctomycetota	Planctomycetes	Pirellulales	Pirellulaceae	p-1088-a5_gut_group	3.75881e-05	6.99107e-05
d__Bacteria	Bacteroidota	Bacteroidia	Bacteroidales	p-251-o5	p-251-o5	0.0288371	0.0048685
d__Bacteria	Firmicutes	Bacilli	Paenibacillales	Paenibacillaceae	Paenibacillus	4.36293e-05	3.6946e-05
d__Bacteria	Bacteroidota	Bacteroidia	Bacteroidales	Tannerellaceae	Parabacteroides	0	0.000710813
d__Bacteria	Proteobacteria	Gammaproteobacteria	Burkholderiales	Sutterellaceae	Parasutterella	0.00164054	0.00204555
d__Bacteria	Bacteroidota	Bacteroidia	Sphingobacteriales	Sphingobacteriaceae	Pedobacter	0.000125388	0.000118183
d__Bacteria	Firmicutes	Clostridia	Peptococcales	Peptococcaceae	Peptococcus	7.25293e-05	0.00205386
d__Bacteria	Firmicutes	Negativicutes	Acidaminococcales	Acidaminococcaceae	Phascolarctobacterium	0.000158089	0.00196117
d__Bacteria	Proteobacteria	Alphaproteobacteria	Rhizobiales	Rhizobiaceae	Phyllobacterium	0.000184615	0.000128145
d__Bacteria	Bacteroidota	Bacteroidia	Bacteroidales	Prevotellaceae	Prevotella	0.079873	0.039901
d__Bacteria	Bacteroidota	Bacteroidia	Bacteroidales	Prevotellaceae	Prevotellaceae_Ga6A1_group	0.00128024	0.00359482
d__Bacteria	Bacteroidota	Bacteroidia	Bacteroidales	Prevotellaceae	Prevotellaceae_NK3B31_group	5.52582e-05	0.000693504
d__Bacteria	Bacteroidota	Bacteroidia	Bacteroidales	Prevotellaceae	Prevotellaceae_UCG-001	0.0502795	0.0189971
d__Bacteria	Bacteroidota	Bacteroidia	Bacteroidales	Prevotellaceae	Prevotellaceae_UCG-003	0.00552863	0.00733368
d__Bacteria	Bacteroidota	Bacteroidia	Bacteroidales	Prevotellaceae	Prevotellaceae_UCG-004	0.0157156	0.0568625
d__Bacteria	Proteobacteria	Gammaproteobacteria	Pseudomonadales	Pseudomonadaceae	Pseudomonas	0.000917807	0.000839914
d__Bacteria	Proteobacteria	Gammaproteobacteria	Pseudomonadales	Moraxellaceae	Psychrobacter	0	2.10946e-05
d__Bacteria	Synergistota	Synergistia	Synergistales	Synergistaceae	Pyramidobacter	0.000240012	0.00120223
d__Bacteria	Firmicutes	Bacilli	RF39	RF39	RF39	0.0128417	0.00764107
d__Bacteria	Actinobacteriota	Actinobacteria	Corynebacteriales	Nocardiaceae	Rhodococcus	0.000188118	6.32837e-05
d__Bacteria	Bacteroidota	Bacteroidia	Bacteroidales	Rikenellaceae	Rikenella	1.25447e-05	3.62e-05
d__Bacteria	Bacteroidota	Bacteroidia	Bacteroidales	Rikenellaceae	Rikenellaceae_RC9_gut_group	0.028868	0.0164882
d__Bacteria	Firmicutes	Clostridia	Lachnospirales	Lachnospiraceae	Roseburia	0.0149783	0.0104135
d__Bacteria	Proteobacteria	Gammaproteobacteria	Aeromonadales	Succinivibrionaceae	Ruminobacter	0.000671551	0
d__Bacteria	Firmicutes	Clostridia	Oscillospirales	Ruminococcaceae	Ruminococcaceae	0.0171053	0.0111704
d__Bacteria	Firmicutes	Clostridia	Oscillospirales	Ruminococcaceae	Ruminococcus	0.0601518	0.0735832
d__Bacteria	Firmicutes	Clostridia	Clostridia	Hungateiclostridiaceae	Saccharofermentans	0	0.000757061
d__Bacteria	Firmicutes	Bacilli	Staphylococcales	Staphylococcaceae	Salinicoccus	0	9.00911e-05
d__Bacteria	Bacteroidota	Bacteroidia	Bacteroidales	Marinifilaceae	Sanguibacteroides	0	2.78853e-05
d__Bacteria	Spirochaetota	Spirochaetia	Spirochaetales	Spirochaetaceae	Sphaerochaeta	0	1.64069e-05
d__Bacteria	Bacteroidota	Bacteroidia	Sphingobacteriales	Sphingobacteriaceae	Sphingobacterium	5.21546e-05	8.88836e-05
d__Bacteria	Firmicutes	Clostridia	Oscillospirales	Oscillospiraceae	Sporobacter	6.25856e-05	0
d__Bacteria	Proteobacteria	Gammaproteobacteria	Xanthomonadales	Xanthomonadaceae	Stenotrophomonas	9.04856e-05	5.56138e-05
d__Bacteria	Firmicutes	Bacilli	Lactobacillales	Streptococcaceae	Streptococcus	0.000717612	0
d__Bacteria	Proteobacteria	Gammaproteobacteria	Aeromonadales	Succinivibrionaceae	Succinivibrio	0.000194476	0
d__Bacteria	Spirochaetota	Spirochaetia	Spirochaetales	Spirochaetaceae	Treponema	0.0510621	0.0476194
d__Bacteria	Firmicutes	Bacilli	Erysipelotrichales	Erysipelotrichaceae	Turicibacter	8.77349e-05	0
d__Bacteria	Firmicutes	Clostridia	Lachnospirales	Lachnospiraceae	Tuzzerella	0	0.00034015
d__Bacteria	Firmicutes	Clostridia	Lachnospirales	Lachnospiraceae	Tyzzerella	0.00134431	0.000541793
d__Bacteria	Firmicutes	Clostridia	Oscillospirales	Ruminococcaceae	UBA1819	0.000213587	0.0002902
d__Bacteria	Firmicutes	Clostridia	Oscillospirales	Ruminococcaceae	UCG-001	0.00556086	0.000796345
d__Bacteria	Firmicutes	Clostridia	Oscillospirales	Oscillospiraceae	UCG-002	0.00077348	0.000605389
d__Bacteria	Firmicutes	Clostridia	Oscillospirales	Oscillospiraceae	UCG-003	0.000139245	5.34223e-05
d__Bacteria	Firmicutes	Bacilli	Erysipelotrichales	Erysipelatoclostridiaceae	UCG-004	0	0.000646131
d__Bacteria	Firmicutes	Clostridia	Oscillospirales	Oscillospiraceae	UCG-005	0.0709311	0.0512046
d__Bacteria	Firmicutes	Clostridia	Oscillospirales	Oscillospiraceae	UCG-007	3.31582e-05	0.000121449
d__Bacteria	Firmicutes	Clostridia	Oscillospirales	Butyricicoccaceae	UCG-008	0.00607192	0.00216329
d__Bacteria	Firmicutes	Clostridia	Oscillospirales	Butyricicoccaceae	UCG-009	0.000704381	0.00159448
d__Bacteria	Firmicutes	Clostridia	Oscillospirales	UCG-010	UCG-010	0.00494786	0.0242904
d__Bacteria	Verrucomicrobiota	Verrucomicrobiae	Opitutales	Puniceicoccaceae	uncultured	0	3.36143e-05
d__Bacteria	Firmicutes	Clostridia	Christensenellales	Christensenellaceae	uncultured	6.44911e-05	9.43153e-05
d__Bacteria	Bacteroidota	Bacteroidia	Bacteroidales	Paludibacteraceae	uncultured	0.000149366	0
d__Bacteria	Firmicutes	Bacilli	Erysipelotrichales	Erysipelatoclostridiaceae	uncultured	0.000178432	0.000406886
d__Bacteria	Actinobacteriota	Coriobacteriia	Coriobacteriales	uncultured	uncultured	0.000220427	0.000101238
d__Bacteria	Proteobacteria	Alphaproteobacteria	Rickettsiales	uncultured	uncultured	0.000339045	0.00181217
d__Bacteria	Proteobacteria	Alphaproteobacteria	Rhodospirillales	uncultured	uncultured	0.000575164	0.00138232
d__Bacteria	Proteobacteria	Alphaproteobacteria	Paracaedibacterales	Paracaedibacteraceae	uncultured	0.000734471	0.00215808
d__Bacteria	Firmicutes	Bacilli	Erysipelotrichales	Erysipelotrichaceae	uncultured	0.000743432	0.000602513
d__Bacteria	Firmicutes	Clostridia	Peptococcales	Peptococcaceae	uncultured	0.000776537	0.00702584
d__Bacteria	Desulfobacterota	Desulfovibrionia	Desulfovibrionales	Desulfovibrionaceae	uncultured	0.00107341	0.00653558
d__Bacteria	Bacteroidota	Bacteroidia	Bacteroidales	Marinifilaceae	uncultured	0.00123078	9.81571e-05
d__Bacteria	Firmicutes	Clostridia	Oscillospirales	Ruminococcaceae	uncultured	0.00156073	0.000983659
d__Bacteria	Firmicutes	Clostridia	Lachnospirales	Lachnospiraceae	uncultured	0.00226536	0.000140283
d__Bacteria	Firmicutes	Clostridia	Oscillospirales	Oscillospiraceae	uncultured	0.00246322	0.00410621
d__Bacteria	Firmicutes	Clostridia	Eubacteriales	Eubacteriaceae	uncultured	0.00666802	0.000171645
d__Bacteria	Firmicutes	Bacilli	Mycoplasmatales	Mycoplasmataceae	Ureaplasma	3.31582e-05	0
d__Bacteria	Firmicutes	Clostridia	Oscillospirales	Oscillospiraceae	V9D2013_group	0.00256425	0.00144844
d__Bacteria	Verrucomicrobiota	Lentisphaeria	Victivallales	vadinBE97	vadinBE97	0.000138256	0.00137634
d__Bacteria	Planctomycetota	vadinHA49	vadinHA49	vadinHA49	vadinHA49	7.90057e-05	1.38547e-05
d__Bacteria	Firmicutes	Negativicutes	Veillonellales-Selenomonadales	Veillonellaceae	Veillonella	0.00220891	0
d__Bacteria	Verrucomicrobiota	Lentisphaeria	Victivallales	Victivallaceae	Victivallaceae	1.86515e-05	6.01776e-05
d__Bacteria	Verrucomicrobiota	Lentisphaeria	Victivallales	Victivallaceae	Victivallis	0	7.24001e-05
d__Bacteria	Verrucomicrobiota	Kiritimatiellae	WCHB1-41	WCHB1-41	WCHB1-41	0.00076305	0.031182
d__Bacteria	WPS-2	WPS-2	WPS-2	WPS-2	WPS-2	1.67263e-05	0
d__Bacteria	Actinobacteriota	Actinobacteria	Micrococcales	Micrococcaceae	Yaniella	0	1.28702e-05

## Sheet: 3-Rel_45genera_A-t_sample
Kingdom	Phylum	Class	Order	Family	Genus	AND1_AL_S67	AND1_AY_S72	AND2_AL_S68	AND2_AY_S73	AND3_AL_S69	AND3_AY_S74	AND4_AL_S70	AND4_AY_S75	AND5_AL_S71	AND5_AY_S76
d__Bacteria	Bacteroidota	Bacteroidia	Bacteroidales	Muribaculaceae	Muribaculaceae	0.157432	0.0516465	0.178911	0.144239	0.0948069	0.126535	0.158795	0.0615383	0.202556	0.0781533
d__Bacteria	Firmicutes	Clostridia	Oscillospirales	Oscillospiraceae	UCG-005	0.0450428	0.0212	0.108183	0.0701742	0.0355222	0.0341274	0.0846767	0.0565827	0.0812308	0.0739386
d__Bacteria	Spirochaetota	Spirochaetia	Spirochaetales	Spirochaetaceae	Treponema	0.072538	0.0599555	0.0893853	0.0485955	0.0289283	0.0219972	0.0644588	0.107549	0	0
d__Bacteria	Bacteroidota	Bacteroidia	Bacteroidales	Prevotellaceae	Prevotellaceae_UCG-001	0.019703	0.0100082	0.0776369	0.0285177	0.063235	0.0294512	0.0465826	0.00884382	0.0442402	0.0181647
d__Bacteria	Bacteroidota	Bacteroidia	Bacteroidales	Prevotellaceae	Prevotella	0.0319192	0.0632486	0.0613732	0.0378234	0.0069282	0.0461609	0.151247	0.0243332	0.147898	0.0279387
d__Bacteria	Bacteroidota	Bacteroidia	Bacteroidales	p-251-o5	p-251-o5	0.0628872	0.000316419	0.0556127	0	0.000455802	0	0	0.0219317	0.0252298	0.00209443
d__Bacteria	Firmicutes	Clostridia	Christensenellales	Christensenellaceae	Christensenellaceae_R-7_group	0.0195459	0.00875425	0.046149	0.0210938	0.0384393	0.0179968	0.0198415	0.014511	0.0159202	0.00769251
d__Bacteria	Firmicutes	Clostridia	Oscillospirales	Ruminococcaceae	Ruminococcus	0.056081	0.08289	0.0365337	0.0944316	0.131757	0.0348245	0.0195906	0.100294	0.0567964	0.0554765
d__Bacteria	Bacteroidota	Bacteroidia	Bacteroidales	Rikenellaceae	Rikenellaceae_RC9_gut_group	0.0110033	0.0133365	0.0361548	0.0156443	0.0338205	0.00382887	0.0479625	0.043012	0.0153987	0.00661943
d__Bacteria	Firmicutes	Clostridia	Oscillospirales	Oscillospiraceae	NK4A214_group	0.0119282	0.00780499	0.0359382	0.0241881	0.0125801	0.0217184	0.0295009	0.0331008	0.0338875	0.0187335
d__Bacteria	Bacteroidota	Bacteroidia	Bacteroidales	F082	F082	0.0359243	0.0563811	0.0341841	0.0217519	0.0831687	0.00485848	0.0179807	0.0829871	0.0957559	0.0777525
d__Bacteria	Firmicutes	Clostridia	Oscillospirales	[Eubacterium]_coprostanoligenes_group	[Eubacterium]_coprostanoligenes_group	0.0120155	0.0139576	0.0212987	0.0277556	0.0189918	0.0379026	0.0278492	0.0436981	0.0247995	0.00895951
d__Bacteria	Bacteroidota	Bacteroidia	Bacteroidales	Bacteroidales_RF16_group	Bacteroidales_RF16_group	0.0122685	0.0120239	0.0209414	0	0.00237017	0.00432223	0.0431746	0.00377387	0.0052285	0.000206857
d__Bacteria	Bacteroidota	Bacteroidia	Bacteroidales	Prevotellaceae	Prevotellaceae_UCG-004	0.0302351	0.0900738	0.0195554	0.0823779	0.016105	0.00581302	0.00761045	0.0365824	0.00507204	0.0694653
d__Bacteria	Firmicutes	Clostridia	Monoglobales	Monoglobaceae	Monoglobus	0.00630006	0.0061643	0.0184618	0.00413333	0.0205111	0.00176965	0.0160363	0.00959351	0.000990938	0.000788644
d__Bacteria	Firmicutes	Clostridia	Clostridia_UCG-014	Clostridia_UCG-014	Clostridia_UCG-014	0.080304	0.00649244	0.0148344	0.0152864	0.0514753	0.0159697	0.0294591	0.0200892	0.00923137	0.00166779
d__Bacteria	Firmicutes	Clostridia	Oscillospirales	Oscillospiraceae	Colidextribacter	0.0254271	0.00665651	0.0120408	0.0107836	0.0314807	0.0560066	0.0202806	0.0118172	0.0204055	0.0197678
d__Bacteria	Firmicutes	Clostridia	Lachnospirales	Lachnospiraceae	Roseburia	0.0187693	0.00174616	0.0119974	0.00742383	0.0157708	0.00312101	0.0190052	0.038031	0.00934872	0.00174536
d__Bacteria	Firmicutes	Clostridia	Oscillospirales	Ruminococcaceae	Ruminococcaceae	0.0532102	0.0211415	0.0117159	0.0209437	0.0144337	0	0.00554057	0.0119569	0.000625856	0.00181
d__Bacteria	Firmicutes	Clostridia	Clostridia_vadinBB60_group	Clostridia_vadinBB60_group	Clostridia_vadinBB60_group	0.0177484	0.0216923	0.0113045	0.0216365	0.0147376	0.0248394	0.0240022	0.0112454	0.021918	0.177122
d__Bacteria	Firmicutes	Clostridia	Oscillospirales	Ruminococcaceae	[Eubacterium]_siraeum_group	0	0.000527364	0.00922547	0.00616536	0.00209669	0.00430078	0.00129628	0.0142314	0.00256862	0.00808036
d__Bacteria	Firmicutes	Clostridia	Oscillospirales	Oscillospiraceae	Oscillibacter	0.00821975	0.00343373	0.00821847	0.0264741	0.0168951	0.00438658	0.0134855	0.0231769	0.00784927	0.00530072
d__Bacteria	Firmicutes	Clostridia	Oscillospirales	UCG-010	UCG-010	0.00403134	0.0164655	0.00603121	0.0189925	0.00382874	0.0180826	0.00585419	0.0119951	0.00499381	0.0559161
d__Bacteria	Firmicutes	Clostridia	Oscillospirales	Ruminococcaceae	Incertae_Sedis	0.0064484	0.00315247	0.0052191	0.00593444	0.00872102	0.00367872	0.00332434	0.00236344	0.00370298	0.00156436
d__Bacteria	Firmicutes	Clostridia	Oscillospirales	Butyricicoccaceae	UCG-008	0.00484285	0.00208602	0.00498089	0.00190503	0.00477073	0.00171602	0.0101194	0.00207118	0.00564574	0.00303822
d__Bacteria	Firmicutes	Clostridia	Lachnospirales	Lachnospiraceae	Lachnospiraceae_NK4A136_group	0.00778346	0.000128911	0.00378981	0.00258622	0	0.0177823	0.00278074	0.000406613	0.0330269	0.0625873
d__Bacteria	Firmicutes	Bacilli	RF39	RF39	RF39	0.0228879	0.00621118	0.00308599	0.0114071	0.0270747	0.00684263	0.0101821	0.00954269	0.000977899	0.00420179
d__Bacteria	Firmicutes	Clostridia	Oscillospirales	Ruminococcaceae	UCG-001	0	0.000480488	0.00194904	0.00292104	0.0120332	0.000160877	0.0135483	0.000419319	0.000273812	0
d__Bacteria	Bacteroidota	Bacteroidia	Bacteroidales	Rikenellaceae	Alistipes	0.00147467	0.00106645	0.00191656	0.00251694	0.00419338	0.0138783	0.0034707	0.00160104	0.00289458	0.00453793
d__Bacteria	Campilobacterota	Campylobacteria	Campylobacterales	Helicobacteraceae	Helicobacter	0.00123035	0.122888	0.00151592	0.00396014	0.00224862	0.127779	0.00117084	0.0109277	0.00352044	0.0129157
d__Bacteria	Firmicutes	Bacilli	Acholeplasmatales	Acholeplasmataceae	Anaeroplasma	0.00849898	0.00151178	0.00150509	0.00547262	0.000516576	0.000900911	0.000376341	0.000177893	0.00959645	0.00127993
d__Bacteria	Synergistota	Synergistia	Synergistales	Synergistaceae	Fretibacterium	0.0162563	0.00332826	0.00141847	0.0863034	0.114011	0.020603	0.00823768	0.0794038	0.00743204	0.000206857
d__Bacteria	Firmicutes	Clostridia	Eubacteriales	Eubacteriaceae	uncultured	0.000698068	0	0.00140764	0	0.000182321	0	0.00556148	0.000457439	0.0254906	0.000400786
d__Bacteria	Firmicutes	Clostridia	Oscillospirales	Oscillospiraceae	uncultured	0.00530532	0.000175788	0.00120191	0.00285177	0.00331216	0.00973841	0.000501788	0.00472687	0.00199491	0.00303822
d__Bacteria	Firmicutes	Clostridia	Peptococcales	Peptococcaceae	uncultured	0	0.00645728	0.000952866	0.00535716	0.000486189	0.00512661	8.36313e-05	0.00383741	0.00236	0.0143507
d__Bacteria	Verrucomicrobiota	Kiritimatiellae	WCHB1-41	WCHB1-41	WCHB1-41	0.000863859	0.125548	0.00093121	0.00304804	0.000941992	0.00519096	0.000543603	0.00578152	0.000534585	0.0163417
d__Bacteria	Desulfobacterota	Desulfovibrionia	Desulfovibrionales	Desulfovibrionaceae	Desulfovibrio	0.00184988	0.0011602	0.000346497	0.0117188	0.00720168	0.00440803	0.00767317	0.00641685	0.000208619	0
d__Bacteria	Bacteroidota	Bacteroidia	Bacteroidales	Prevotellaceae	Prevotellaceae_UCG-003	0.00776601	0.021329	0.000281528	0.00466443	0.0043757	0.000504081	0.00409793	0.00170269	0.011122	0.00846822
d__Bacteria	Firmicutes	Clostridia	Lachnospirales	Lachnospiraceae	Lachnospiraceae_XPB1014_group	0.0543271	4.68768e-05	0.00010828	0.00139702	0	0	0.000439064	0	0	0
d__Bacteria	Cyanobacteria	Vampirivibrionia	Gastranaerophilales	Gastranaerophilales	Gastranaerophilales	0.000767875	0.0407125	9.74522e-05	0.00823202	0.00340332	0.02544	0.00183989	0.00160104	0.000534585	0.0177897
d__Bacteria	Firmicutes	Bacilli	Izemoplasmatales	Izemoplasmatales	Izemoplasmatales	0.000506099	0.00658619	6.49681e-05	0.00305959	0.000121547	0.000965261	0.000648142	0.00213472	0	0.0150359
d__Bacteria	Desulfobacterota	Desulfovibrionia	Desulfovibrionales	Desulfovibrionaceae	uncultured	0.000375212	0.00562522	6.49681e-05	0.00174339	0	0.00481558	0.00158899	0.0102543	0.0033379	0.0102394
d__Bacteria	Bacteroidota	Bacteroidia	Bacteroidales	Bacteroidales_BS11_gut_group	Bacteroidales_BS11_gut_group	0.000453744	0.0197703	0	0.020378	0	0.0335696	0.00485061	0.00977141	0	0
d__Bacteria	Bacteroidota	Bacteroidia	Bacteroidales	Prevotellaceae	Alloprevotella	6.98068e-05	0.00907067	0	0.0013162	0	0.124465	0.00656505	0	0	0
d__Bacteria	Firmicutes	Clostridia	Lachnospirales	Lachnospiraceae	[Eubacterium]_eligens_group	0.0173993	0	0	0.000323277	0	0.00789369	0	0	0.00355955	0.000530072
					Remainder	0.0476606	0.0467479	0.0434745	0.0644707	0.0680665	0.066528	0.0581655	0.055528	0.0518417	0.106079

## Sheet: 4-Rel_35genera_A-t
Kingdom	Phylum	Class	Order	Family	Genus	Andina-fed	Andina-fasting
d__Bacteria	Bacteroidota	Bacteroidia	Bacteroidales	Muribaculaceae	Muribaculaceae	0.1585	0.0924225
d__Bacteria	Firmicutes	Clostridia	Oscillospirales	Ruminococcaceae	Ruminococcus	0.0601518	0.0735832
d__Bacteria	Bacteroidota	Bacteroidia	Bacteroidales	Prevotellaceae	Prevotellaceae_UCG-004	0.0157156	0.0568625
d__Bacteria	Campilobacterota	Campylobacteria	Campylobacterales	Helicobacteraceae	Helicobacter	0.00193723	0.0556941
d__Bacteria	Firmicutes	Clostridia	Clostridia_vadinBB60_group	Clostridia_vadinBB60_group	Clostridia_vadinBB60_group	0.0179421	0.051307
d__Bacteria	Firmicutes	Clostridia	Oscillospirales	Oscillospiraceae	UCG-005	0.0709311	0.0512046
d__Bacteria	Bacteroidota	Bacteroidia	Bacteroidales	F082	F082	0.0534028	0.0487462
d__Bacteria	Spirochaetota	Spirochaetia	Spirochaetales	Spirochaetaceae	Treponema	0.0510621	0.0476194
d__Bacteria	Bacteroidota	Bacteroidia	Bacteroidales	Prevotellaceae	Prevotella	0.079873	0.039901
d__Bacteria	Synergistota	Synergistia	Synergistales	Synergistaceae	Fretibacterium	0.0294712	0.0379691
d__Bacteria	Verrucomicrobiota	Kiritimatiellae	WCHB1-41	WCHB1-41	WCHB1-41	0.00076305	0.031182
d__Bacteria	Bacteroidota	Bacteroidia	Bacteroidales	Prevotellaceae	Alloprevotella	0.00132697	0.0269704
d__Bacteria	Firmicutes	Clostridia	Oscillospirales	[Eubacterium]_coprostanoligenes_group	[Eubacterium]_coprostanoligenes_group	0.0209909	0.0264547
d__Bacteria	Firmicutes	Clostridia	Oscillospirales	UCG-010	UCG-010	0.00494786	0.0242904
d__Bacteria	Firmicutes	Clostridia	Oscillospirales	Oscillospiraceae	NK4A214_group	0.024767	0.0211091
d__Bacteria	Firmicutes	Clostridia	Oscillospirales	Oscillospiraceae	Colidextribacter	0.0219269	0.0210063
d__Bacteria	Bacteroidota	Bacteroidia	Bacteroidales	Prevotellaceae	Prevotellaceae_UCG-001	0.0502795	0.0189971
d__Bacteria	Cyanobacteria	Vampirivibrionia	Gastranaerophilales	Gastranaerophilales	Gastranaerophilales	0.00132862	0.0187551
d__Bacteria	Firmicutes	Clostridia	Lachnospirales	Lachnospiraceae	Lachnospiraceae_NK4A136_group	0.00947619	0.0166983
d__Bacteria	Bacteroidota	Bacteroidia	Bacteroidales	Bacteroidales_BS11_gut_group	Bacteroidales_BS11_gut_group	0.00106087	0.0166979
d__Bacteria	Bacteroidota	Bacteroidia	Bacteroidales	Rikenellaceae	Rikenellaceae_RC9_gut_group	0.028868	0.0164882
d__Bacteria	Firmicutes	Clostridia	Christensenellales	Christensenellaceae	Christensenellaceae_R-7_group	0.0279792	0.0140097
d__Bacteria	Firmicutes	Clostridia	Oscillospirales	Oscillospiraceae	Oscillibacter	0.0109336	0.0125544
d__Bacteria	Firmicutes	Clostridia	Clostridia_UCG-014	Clostridia_UCG-014	Clostridia_UCG-014	0.0370608	0.0119011
d__Bacteria	Firmicutes	Clostridia	Oscillospirales	Ruminococcaceae	Ruminococcaceae	0.0171053	0.0111704
d__Bacteria	Firmicutes	Clostridia	Lachnospirales	Lachnospiraceae	Roseburia	0.0149783	0.0104135
d__Bacteria	Firmicutes	Bacilli	RF39	RF39	RF39	0.0128417	0.00764107
d__Bacteria	Bacteroidota	Bacteroidia	Bacteroidales	Prevotellaceae	Prevotellaceae_UCG-003	0.00552863	0.00733368
d__Bacteria	Firmicutes	Clostridia	Oscillospirales	Ruminococcaceae	[Eubacterium]_siraeum_group	0.00303741	0.00666106
d__Bacteria	Bacteroidota	Bacteroidia	Bacteroidales	p-251-o5	p-251-o5	0.0288371	0.0048685
d__Bacteria	Firmicutes	Clostridia	Monoglobales	Monoglobaceae	Monoglobus	0.01246	0.00448989
d__Bacteria	Bacteroidota	Bacteroidia	Bacteroidales	Bacteroidales_RF16_group	Bacteroidales_RF16_group	0.0167967	0.00406537
d__Bacteria	Firmicutes	Clostridia	Oscillospirales	Ruminococcaceae	Incertae_Sedis	0.00548317	0.00333868
d__Bacteria	Firmicutes	Clostridia	Lachnospirales	Lachnospiraceae	[Eubacterium]_eligens_group	0.00419178	0.00174941
d__Bacteria	Firmicutes	Clostridia	Lachnospirales	Lachnospiraceae	Lachnospiraceae_XPB1014_group	0.0109749	0.000288779
					Remainder	0.0870685	0.105556

## Sheet: 5-Rel_allphyla_A-t
Kingdom	Phylum	Andina-fed	Andina-fasting
d__Bacteria	Actinobacteriota	0.000498171	0.000518533
d__Bacteria	Bacteroidota	0.446833	0.346491
d__Bacteria	Campilobacterota	0.00193723	0.0557195
d__Bacteria	Cyanobacteria	0.00132862	0.0187551
d__Bacteria	Deferribacterota	0.000130292	0.0001608
d__Bacteria	Desulfobacterota	0.00601939	0.015725
d__Bacteria	Elusimicrobiota	0.00287188	0.00126504
d__Bacteria	Fibrobacterota	0.00166907	0.00022624
d__Bacteria	Firmicutes	0.449112	0.430785
d__Bacteria	Patescibacteria	0.000286497	8.34103e-05
d__Bacteria	Planctomycetota	0.000116594	8.37654e-05
d__Bacteria	Proteobacteria	0.00547334	0.00852453
d__Bacteria	Spirochaetota	0.0513814	0.0478997
d__Bacteria	Synergistota	0.0297112	0.0391713
d__Bacteria	Verrucomicrobiota	0.00261435	0.034591
d__Bacteria	WPS-2	1.67263e-05	0

## Sheet: 6-Rel_10phyla_A-t
Kingdom	Phylum	Andina-fed	Andina-fasting
d__Bacteria	Firmicutes	0.449112	0.430785
d__Bacteria	Bacteroidota	0.446833	0.346491
d__Bacteria	Spirochaetota	0.0513814	0.0478997
d__Bacteria	Synergistota	0.0297112	0.0391713
d__Bacteria	Desulfobacterota	0.00601939	0.015725
d__Bacteria	Proteobacteria	0.00547334	0.00852453
d__Bacteria	Elusimicrobiota	0.00287188	0.00126504
d__Bacteria	Verrucomicrobiota	0.00261435	0.034591
d__Bacteria	Campilobacterota	0.00193723	0.0557195
d__Bacteria	Cyanobacteria	0.00132862	0.0187551
	Remainder	0.00271735	0.00107275

## Sheet: 7-Rel_allgenera_samplesI-t
Kingdom	Phylum	Class	Order	Family	Genus	INT1_AL_S49	INT1_AY_S53	INT2_AL_S50	INT2_AY_S54	INT3_AY_S55	INT4_AL_S51	INT4_AY_S56	INT5_AL_S52	INT5_AY_S57
d__Bacteria	Firmicutes	Clostridia	Oscillospirales	[Clostridium]_methylpentosum_group	[Clostridium]_methylpentosum_group	0	0.000730691	0	0	0	0	0	0	0
d__Bacteria	Firmicutes	Clostridia	Oscillospirales	[Eubacterium]_coprostanoligenes_group	[Eubacterium]_coprostanoligenes_group	0.0368149	0.0368501	0.0402972	0.0502824	0.0180036	0.0169014	0.0431241	0.0231462	0.0266158
d__Bacteria	Firmicutes	Clostridia	Lachnospirales	Lachnospiraceae	[Eubacterium]_fissicatena_group	0	0	0	0.000997869	0	0	0	0	0
d__Bacteria	Firmicutes	Clostridia	Lachnospirales	Lachnospiraceae	[Eubacterium]_hallii_group	0	0.000614444	0.000362384	0.000761086	0.000368383	0.000943994	0.00055764	0.000161683	0
d__Bacteria	Firmicutes	Clostridia	Peptostreptococcales-Tissierellales	Anaerovoracaceae	[Eubacterium]_nodatum_group	0.000703132	0.0027733	0.0023555	0.00199574	0.000623418	0.000646571	0.00125046	0.000382933	0
d__Bacteria	Firmicutes	Clostridia	Lachnospirales	Lachnospiraceae	[Eubacterium]_ruminantium_group	0	0	0.000362384	0.00345026	0.000226697	0.0350959	0.00243334	0	0
d__Bacteria	Firmicutes	Clostridia	Oscillospirales	Ruminococcaceae	[Eubacterium]_siraeum_group	9.28665e-05	0.000946577	0.00318898	0	0.0082839	0.00166815	0.000659029	0.00275712	0.00255593
d__Bacteria	Firmicutes	Clostridia	Lachnospirales	Lachnospiraceae	[Eubacterium]_ventriosum_group	0	0.000697477	0	0	0	0.000142246	0	0	0
d__Bacteria	Firmicutes	Clostridia	Lachnospirales	Lachnospiraceae	[Eubacterium]_xylanophilum_group	0	0	0	0	0.00118072	0.00628467	0.000354862	0	0
d__Bacteria	Firmicutes	Clostridia	Lachnospirales	Lachnospiraceae	Acetatifactor	0.00245433	0.000813724	0.00956695	0.000710347	0.000491178	0.0311777	0.000490047	0.000306346	0.00124389
d__Bacteria	Firmicutes	Clostridia	Lachnospirales	Lachnospiraceae	Acetitomaculum	0	0	0	0.000118391	0	0	0	0	6.81582e-05
d__Bacteria	Verrucomicrobiota	Verrucomicrobiae	Verrucomicrobiales	Akkermansiaceae	Akkermansia	0.00391366	0.0558812	0	0	0	0.0117288	0	0	0.000153356
d__Bacteria	Bacteroidota	Bacteroidia	Bacteroidales	Rikenellaceae	Alistipes	0.00611592	0.00949898	0.0111252	0.00502317	0.0103525	0.00729332	0.0135523	0.00238269	0.00264113
d__Bacteria	Bacteroidota	Bacteroidia	Bacteroidales	Prevotellaceae	Alloprevotella	0.00758852	0.001013	0	0.0177756	0.0528583	0	5.06945e-05	0.0361234	0.000528226
d__Bacteria	Actinobacteriota	Actinobacteria	Bifidobacteriales	Bifidobacteriaceae	Alloscardovia	0	0	0	0	2.83372e-05	0	0	0	0
d__Bacteria	Firmicutes	Clostridia	Oscillospirales	Ruminococcaceae	Anaerofilum	0	0	0.000398623	0	0	0	0	0	0
d__Bacteria	Firmicutes	Bacilli	Acholeplasmatales	Acholeplasmataceae	Anaeroplasma	0.000225533	0.000431772	0.0123211	0.000422826	0.0163505	0.00150005	0.00579607	0.00045952	0.00817898
d__Bacteria	Firmicutes	Clostridia	Oscillospirales	Ruminococcaceae	Anaerotruncus	0.00100827	0.000647658	0	0	0.000642309	0.000258628	0	0	0.00216402
d__Bacteria	Firmicutes	Clostridia	Peptostreptococcales-Tissierellales	Anaerovoracaceae	Anaerovorax	0.0001194	0	0.000217431	0	0	0	0.000101389	0.000510577	0
d__Bacteria	Firmicutes	Clostridia	Oscillospirales	Ruminococcaceae	Angelakisella	0	0	0.000181192	0	0	0	0	0	0
d__Bacteria	Firmicutes	Bacilli	Bacillales	Bacillaceae	Bacillus	0.000411266	0.000730691	0.0014133	0.00126848	0.00105792	0.00100865	0.000760418	0.000314856	0.00187435
d__Bacteria	Bacteroidota	Bacteroidia	Bacteroidales	Bacteroidales_BS11_gut_group	Bacteroidales_BS11_gut_group	0.00578426	0.0111098	0	0.000253695	0.0175218	0.0061295	0	0.0129091	0.000153356
d__Bacteria	Bacteroidota	Bacteroidia	Bacteroidales	Bacteroidales_RF16_group	Bacteroidales_RF16_group	0.00535973	0.00137835	0.0009422	0.000101478	0.0172951	0.0192937	0.0179966	0.005744	0.00574233
d__Bacteria	Bacteroidota	Bacteroidia	Bacteroidales	Bacteroidaceae	Bacteroides	0.00176446	0.00122889	0	0.00231709	0.000368383	0.000762954	0.00615093	0.000119135	0.000408949
d__Bacteria	Desulfobacterota	Desulfovibrionia	Desulfovibrionales	Desulfovibrionaceae	Bilophila	0.00675272	0.0269857	0.000616054	0.00167439	0.00140741	0.00146125	0.00037176	0	0.000425989
d__Bacteria	Firmicutes	Clostridia	Lachnospirales	Lachnospiraceae	Blautia	0.000795999	0	0.00416742	0.000845652	0.000519515	0.000620708	0.000523843	7.65866e-05	0.00161876
d__Bacteria	Desulfobacterota	Desulfuromonadia	Bradymonadales	Bradymonadales	Bradymonadales	0	0	0	0	0	0	0	0.000544616	0
d__Bacteria	Firmicutes	Clostridia	Oscillospirales	Butyricicoccaceae	Butyricicoccus	0.000291866	0	0.00192064	0.000997869	0.000368383	0.000517257	0	0.000144664	0
d__Bacteria	Bacteroidota	Bacteroidia	Oscillospirales	Marinifilaceae	Butyricimonas	0.000291866	0.00139495	0	0.000152217	0	0.000387943	0.00128426	0	0
d__Bacteria	Patescibacteria	Saccharimonadia	Saccharimonadales	Saccharimonadaceae	Candidatus_Saccharimonas	0	0	0	0	0	7.75885e-05	0	0	0
d__Bacteria	Firmicutes	Clostridia	Oscillospirales	Ruminococcaceae	Candidatus_Soleaferrea	0	0	0	0.00262152	0	0.000400874	0.000963196	0.00191467	0.000477107
d__Bacteria	Firmicutes	Clostridia	Oscillospirales	Ruminococcaceae	Caproiciproducens	0	0.000747297	0.00449357	0.000389	0	0.000206903	0	0	0.000425989
d__Bacteria	Firmicutes	Clostridia	Christensenellales	Christensenellaceae	Christensenellaceae_R-7_group	0.0130942	0.0154109	0.0225403	0.00708656	0.0253996	0.0141987	0.0255669	0.0221761	0.0066795
d__Bacteria	Bacteroidota	Bacteroidia	Flavobacteriales	Weeksellaceae	Chryseobacterium	0	0.000298919	0	0	0.000217252	0	0.000321065	0	8.51977e-05
d__Bacteria	Firmicutes	Clostridia	Clostridia_UCG-014	Clostridia_UCG-014	Clostridia_UCG-014	0.0348117	0.0212897	0.0481247	0.029175	0.0338062	0.0393245	0.0167461	0.0170873	0.0487501
d__Bacteria	Firmicutes	Clostridia	Clostridia_vadinBB60_group	Clostridia_vadinBB60_group	Clostridia_vadinBB60_group	0.00847739	0.0258897	0.0303678	0.0366844	0.0182586	0.00903907	0.0150394	0.006629	0.00637279
d__Bacteria	Firmicutes	Clostridia	Oscillospirales	Oscillospiraceae	Colidextribacter	0.015774	0.0631383	0.0234825	0.0308663	0.018797	0.0110952	0.023725	0.0100584	0.0156593
d__Bacteria	Firmicutes	Clostridia	Lachnospirales	Lachnospiraceae	Coprococcus	0	0	0	8.45652e-05	5.66743e-05	0.000258628	0	0	0.000238554
d__Bacteria	Proteobacteria	Gammaproteobacteria	Coxiellales	Coxiellaceae	Coxiella	0	0.000332132	0.000144954	0	0	0	0	5.10577e-05	0
d__Bacteria	Firmicutes	Clostridia	Lachnospirales	Defluviitaleaceae	Defluviitaleaceae_UCG-011	0.000543932	0.00122889	7.24769e-05	0.000828739	0.00013224	0.000517257	0.00104769	0.000110625	0.000102237
d__Bacteria	Desulfobacterota	Desulfovibrionia	Desulfovibrionales	Desulfovibrionaceae	Desulfovibrio	0.0025074	0.00883471	0.0139156	0.000439739	0.00150187	0.00170695	0.00530603	0.00436544	0.0022833
d__Bacteria	Bacteroidota	Bacteroidia	Bacteroidales	Rikenellaceae	dgA-11_gut_group	0	0.00375309	0.000217431	0.000744173	0.000160577	0	0	0.000816924	0.000323751
d__Bacteria	Firmicutes	Incertae_Sedis	DTU014	DTU014	DTU014	0	0.000232492	0	0	0	0	0	0	0
d__Bacteria	Elusimicrobiota	Elusimicrobia	Elusimicrobiales	Elusimicrobiaceae	Elusimicrobium	0.000596999	0.000315526	0	0.00292595	0.00013224	0.00072416	0.000354862	0.0025614	0.00109053
d__Bacteria	Elusimicrobiota	Endomicrobia	Endomicrobiales	Endomicrobiaceae	Endomicrobium	0.000384733	0	0	0	3.77829e-05	0	0	0	0
d__Bacteria	Actinobacteriota	Coriobacteriia	Coriobacteriales	Eggerthellaceae	Enterorhabdus	0	0.000249099	0	0	0	7.75885e-05	0.000219676	0	0
d__Bacteria	Proteobacteria	Gammaproteobacteria	Enterobacterales	Enterobacteriaceae	Escherichia-Shigella	0.000106133	0	0	0	0	0	0	0	0
d__Bacteria	Bacteroidota	Bacteroidia	Bacteroidales	F082	F082	0.000358199	0.000581231	0.000253669	0.00607178	0.0046473	0.00416392	0.0314475	0.075625	0.0737131
d__Bacteria	Firmicutes	Clostridia	Peptostreptococcales-Tissierellales	Anaerovoracaceae	Family_XIII_AD3011_group	0.000145933	0.000464985	0	0.00113317	0	0	0.000844909	0.000604183	0.000170395
d__Bacteria	Firmicutes	Clostridia	Peptostreptococcales-Tissierellales	Anaerovoracaceae	Family_XIII_UCG-001	0	0	0.00293531	0	0	0	0	0	0.00129501
d__Bacteria	Fibrobacterota	Fibrobacteria	Fibrobacterales	Fibrobacteraceae	Fibrobacter	0.000729666	4.98198e-05	0.00416742	0	0.0209884	0.000155177	0	8.50962e-05	0.0460409
d__Bacteria	Bacteroidota	Bacteroidia	Flavobacteriales	Flavobacteriaceae	Flavobacterium	0	0	0	0	0	0.000219834	0	0	0.000153356
d__Bacteria	Firmicutes	Clostridia	Oscillospirales	Oscillospiraceae	Flavonifractor	0	0	0	0	0	0.003582	0	0	0
d__Bacteria	Synergistota	Synergistia	Synergistales	Synergistaceae	Fretibacterium	0.140069	0.0252753	0.00721145	0.0685147	0.0316621	0.0201213	0.0587042	0.0343789	0.0180278
d__Bacteria	Firmicutes	Clostridia	Lachnospirales	Lachnospiraceae	Frisingicoccus	0	0	0.00155825	0	0	0	0	0	0.000255593
d__Bacteria	Cyanobacteria	Vampirivibrionia	Gastranaerophilales	Gastranaerophilales	Gastranaerophilales	0.00204306	0.00146138	0.00239174	0.00390691	0.00356104	0.00215955	0.00263611	0.00232313	0.000869017
d__Bacteria	Firmicutes	Clostridia	Lachnospirales	Lachnospiraceae	GCA-900066575	0.00148586	0.00606141	0.00681283	0.00607178	0.00273926	0.00342683	0.00537362	0.000153173	0.00444732
d__Bacteria	Campilobacterota	Campylobacteria	Campylobacterales	Helicobacteraceae	Helicobacter	0.00334319	0.00489895	0.000688531	0.0414708	0.00339102	0.00183626	0.0184528	0.00901169	0.0051289
d__Bacteria	Bacteroidota	Bacteroidia	Bacteroidales	Rikenellaceae	hoa5-07d05_gut_group	0.000557199	0	0.000217431	0.000338261	0.0014452	0.000413806	0	0.000127644	0.000323751
d__Bacteria	Firmicutes	Clostridia	Oscillospirales	Oscillospirales	Hydrogenoanaerobacterium	0	0	0	0.000135304	0	0	0	0	0
d__Bacteria	Firmicutes	Bacilli	Erysipelotrichales	Erysipelotrichaceae	Ileibacterium	0.000172466	0.000813724	0.000217431	0	0	6.46571e-05	0	0	0
d__Bacteria	Firmicutes	Clostridia	Oscillospirales	Ruminococcaceae	Incertae_Sedis	0.00472293	0.0030058	0.0112702	0.00135304	0.00435448	0.00389236	0	0.00145515	0.00790635
d__Bacteria	Firmicutes	Clostridia	Oscillospirales	Oscillospiraceae	Intestinimonas	0	0.000282312	0.000616054	0.00131922	0.000302263	0	0.0018588	0.000136154	0.000443028
d__Bacteria	Firmicutes	Bacilli	Izemoplasmatales	Izemoplasmatales	Izemoplasmatales	0.000106133	0.000813724	0.00148578	0.00218178	0.000311709	0.000607777	0.000168982	0.00159981	0.000255593
d__Bacteria	Firmicutes	Clostridia	Lachnospirales	Lachnospiraceae	Lachnoclostridium	0	0.00494877	0	0.00108243	0	0.00347855	0.00130116	0.000161683	0.000545266
d__Bacteria	Firmicutes	Clostridia	Lachnospirales	Lachnospiraceae	Lachnospiraceae_FCS020_group	0	0	0	0	0.000103903	0	0	0	0
d__Bacteria	Firmicutes	Clostridia	Lachnospirales	Lachnospiraceae	Lachnospiraceae_ND3007_group	0	0.000116246	0	0.000405913	0.000859561	0.000142246	0	0	0.000630463
d__Bacteria	Firmicutes	Clostridia	Lachnospirales	Lachnospiraceae	Lachnospiraceae_NK3A20_group	5.30666e-05	0	0	0	0	0	0	0	0
d__Bacteria	Firmicutes	Clostridia	Lachnospirales	Lachnospiraceae	Lachnospiraceae_NK4A136_group	0.00173793	0.00634372	0.00688531	0.0283801	0.00100125	0.00559931	0.0199229	0.0025614	0.00915024
d__Bacteria	Firmicutes	Clostridia	Lachnospirales	Lachnospiraceae	Lachnospiraceae_NK4B4_group	0	0	0	0	2.83372e-05	0	0	0	0
d__Bacteria	Firmicutes	Clostridia	Lachnospirales	Lachnospiraceae	Lachnospiraceae_UCG-001	0	0.000149459	0	0.000422826	0	0.000206903	0	0.000204231	0
d__Bacteria	Firmicutes	Clostridia	Lachnospirales	Lachnospiraceae	Lachnospiraceae_UCG-006	0	0	0.000326146	0	0	0	0	0	0
d__Bacteria	Firmicutes	Clostridia	Lachnospirales	Lachnospiraceae	Lachnospiraceae_UCG-010	0.000344933	0.00134514	0.00101468	0.00192809	0.000642309	0.00239231	0.00246713	0.00022125	0.00122685
d__Bacteria	Firmicutes	Clostridia	Lachnospirales	Lachnospiraceae	Lachnospiraceae_XPB1014_group	0	0	0	0.000439739	9.44572e-05	0	0	0.000127644	0
d__Bacteria	Desulfobacterota	Desulfovibrionia	Desulfovibrionales	Desulfovibrionaceae	Mailhella	0	0	0	0.000236782	0.000151132	3.87943e-05	0	0.00219548	0
d__Bacteria	Firmicutes	Clostridia	Lachnospirales	Lachnospiraceae	Marvinbryantia	0	0	0	0	0.00013224	0	0	0	0
d__Bacteria	Firmicutes	Clostridia	Peptostreptococcales-Tissierellales	Anaerovoracaceae	Mogibacterium	0	0.000813724	0	0.00191117	2.83372e-05	0.000400874	0.000642131	0.000246779	0
d__Bacteria	Firmicutes	Clostridia	Monoglobales	Monoglobaceae	Monoglobus	0.00571792	0.00612784	0.00387751	0.00664682	0.0037594	0.00389236	0.00677617	0.00629712	0.0114506
d__Bacteria	Firmicutes	Clostridia	Lachnospirales	Lachnospiraceae	Moryella	0	0	0.000797246	0.000101478	0	0	0.000219676	6.8077e-05	0
d__Bacteria	Deferribacterota	Deferribacteres	Deferribacterales	Deferribacteraceae	Mucispirillum	7.95999e-05	0	0	0.0040253	0	0.000258628	0	0	0
d__Bacteria	Bacteroidota	Bacteroidia	Bacteroidales	Muribaculaceae	Muribaculaceae	0.12533	0.25355	0.14778	0.100294	0.136755	0.173501	0.220285	0.134588	0.142042
d__Bacteria	Firmicutes	Clostridia	Oscillospirales	Oscillospiraceae	NK4A214_group	0.0129482	0.0181676	0.0579815	0.0229172	0.0259285	0.037333	0.0310757	0.0694385	0.0105134
d__Bacteria	Bacteroidota	Bacteroidia	Bacteroidales	Marinifilaceae	Odoribacter	7.95999e-05	0.00383613	0	0	0.000850115	0.00130607	0	0	0.000698622
d__Bacteria	Firmicutes	Clostridia	Lachnospirales	Lachnospiraceae	Oribacterium	6.63332e-05	0	0	0.000253695	0	0	0	0	0
d__Bacteria	Firmicutes	Clostridia	Oscillospirales	Oscillospiraceae	Oscillibacter	0.00595672	0.00999718	0.00587063	0.00556439	0.00545963	0.00422858	0.0139917	0.00449308	0.00771892
d__Bacteria	Firmicutes	Clostridia	Oscillospirales	Oscillospiraceae	Oscillospira	0	0	0	0	0	0	0.000811112	0	0
d__Bacteria	Firmicutes	Clostridia	Oscillospirales	Oscillospirales	Oscillospirales	0	0	0	0	0	0	0	0.000995626	0
d__Bacteria	Planctomycetota	Planctomycetes	Pirellulales	Pirellulaceae	p-1088-a5_gut_group	0	0	0	0.000152217	0	0	0	0.000255289	0.000204475
d__Bacteria	Bacteroidota	Bacteroidia	Bacteroidales	p-251-o5	p-251-o5	0	0	0.00811741	0.0365491	0	0.00651744	0.00782385	0	0
d__Bacteria	Bacteroidota	Bacteroidia	Bacteroidales	p-2534-18B5_gut_group	p-2534-18B5_gut_group	0	0	0	0.006613	0	0	0	0.00238269	0
d__Bacteria	Firmicutes	Bacilli	Paenibacillales	Paenibacillaceae	Paenibacillus	0	0	0	0	0.000160577	0	0	0	0
d__Bacteria	Actinobacteriota	Actinobacteria	Micrococcales	Micrococcaceae	Paeniglutamicibacter	0	0	0	0.000219869	0	0	0	0	0
d__Bacteria	Bacteroidota	Bacteroidia	Bacteroidales	Tannerellaceae	Parabacteroides	0.000172466	0.00083033	0.000253669	0	0.000179469	0.000336217	0.0126398	0	0
d__Bacteria	Proteobacteria	Gammaproteobacteria	Burkholderiales	Sutterellaceae	Parasutterella	0.00156546	0.0025076	0.00231926	0.00186043	0.0019836	0.00818559	0.00126736	0.000629712	0.00180619
d__Bacteria	Bacteroidota	Bacteroidia	Sphingobacteriales	Sphingobacteriaceae	Pedobacter	0	0.000249099	0	0	0	0.000245697	0	0	0
d__Bacteria	Firmicutes	Clostridia	Peptococcales	Peptococcaceae	Peptococcus	0.000172466	0.000481592	0	0.00106552	0.000415612	0.00151298	0.00473149	0.00252736	0.000153356
d__Bacteria	Firmicutes	Negativicutes	Acidaminococcales	Acidaminococcaceae	Phascolarctobacterium	0	0.000564625	0.00793622	0.00177587	0.00585635	0	0.000219676	0.00155726	0
d__Bacteria	Proteobacteria	Alphaproteobacteria	Rhizobiales	Rhizobiaceae	Phyllobacterium	0.000132666	0	0	0	0	0.00027156	0.000304167	0	0.00037487
d__Bacteria	Bacteroidota	Bacteroidia	Bacteroidales	Prevotellaceae	Prevotella	0.27064	0.0116744	0.0705563	0.0892839	0.0397665	0.134319	0.0494947	0.00178702	0.00879241
d__Bacteria	Bacteroidota	Bacteroidia	Bacteroidales	Prevotellaceae	Prevotellaceae_Ga6A1_group	0.00664659	0	0	0.0117207	0	0	0	0.0100669	0.00037487
d__Bacteria	Bacteroidota	Bacteroidia	Bacteroidales	Prevotellaceae	Prevotellaceae_NK3B31_group	0.000132666	0.00831991	0.00315275	0	0.00807609	0.00152591	0.00332894	0	0
d__Bacteria	Bacteroidota	Bacteroidia	Bacteroidales	Prevotellaceae	Prevotellaceae_UCG-001	0.0579354	0.0145308	0.0251132	0.00394074	0.177268	0.0574673	0.0418568	0.0514662	0.170821
d__Bacteria	Bacteroidota	Bacteroidia	Bacteroidales	Prevotellaceae	Prevotellaceae_UCG-003	0.0349178	0.0176528	0	0.000186043	0	0.0569112	0	0.0025614	0.00671358
d__Bacteria	Bacteroidota	Bacteroidia	Bacteroidales	Prevotellaceae	Prevotellaceae_UCG-004	0.0417634	0.01013	0.0102555	0.0794067	0.0219991	0.01169	0.0333232	0.266658	0.0163068
d__Bacteria	Proteobacteria	Gammaproteobacteria	Pseudomonadales	Pseudomonadaceae	Pseudomonas	0.000835799	0.00097979	0.00181192	0.00120083	0.000878452	0.000956925	0.00133496	0.000502068	0.00112461
d__Bacteria	Proteobacteria	Gammaproteobacteria	Pseudomonadales	Moraxellaceae	Psychrobacter	0	9.96396e-05	0	0	0	0	0	0	0
d__Bacteria	Synergistota	Synergistia	Synergistales	Synergistaceae	Pyramidobacter	0.000172466	0	0	0	0.000746212	0.000219834	0	0.00298688	0.000937175
d__Bacteria	Firmicutes	Bacilli	RF39	RF39	RF39	0.0023084	0.0281482	0.0336655	0.00578426	0.00598859	0.0189445	0.00714793	0.0228143	0.0205497
d__Bacteria	Actinobacteriota	Actinobacteria	Corynebacteriales	Nocardiaceae	Rhodococcus	0	0	0.00108715	0	0.000368383	0.000491394	0	0.000170192	0
d__Bacteria	Bacteroidota	Bacteroidia	Bacteroidales	Rikenellaceae	Rikenella	0.00200326	0.00548018	0.000144954	0	0.000406166	0.000659503	0.00109838	0	0
d__Bacteria	Bacteroidota	Bacteroidia	Bacteroidales	Rikenellaceae	Rikenellaceae_RC9_gut_group	0.0119532	0.000647658	0.00793622	0.0197882	0.00898288	0.0240395	0.0280172	0.0169171	0.0110927
d__Bacteria	Firmicutes	Clostridia	Lachnospirales	Lachnospiraceae	Roseburia	0.00144606	0.00114586	0.00126835	0.00118391	0.00598859	0.000491394	0.00207848	0.00114029	0.00233442
d__Bacteria	Firmicutes	Clostridia	Clostridia	Hungateiclostridiaceae	Ruminiclostridium	0	0.000249099	0	0	0	9.052e-05	0	0	0
d__Bacteria	Proteobacteria	Gammaproteobacteria	Aeromonadales	Succinivibrionaceae	Ruminobacter	0.001393	0	0	0	0.00236143	0.000206903	0	0	0
d__Bacteria	Firmicutes	Clostridia	Oscillospirales	Ruminococcaceae	Ruminococcaceae	0	0.0105784	0.00717521	0	0.00158688	0.013203	0.00074352	0	0.00812786
d__Bacteria	Firmicutes	Clostridia	Oscillospirales	Ruminococcaceae	Ruminococcus	0.0222216	0.0589036	0.0354774	0.0660116	0.104942	0.0555405	0.0371084	0.0267968	0.118254
d__Bacteria	Firmicutes	Bacilli	Staphylococcales	Staphylococcaceae	Salinicoccus	0	0.000132853	0	0	0	0	0	0	0
d__Bacteria	Bacteroidota	Bacteroidia	Bacteroidales	Marinifilaceae	Sanguibacteroides	0	0.000132853	0	5.07391e-05	0	0	0.000236574	0	0
d__Bacteria	Firmicutes	Clostridia	Clostridiales	Clostridiaceae	Sarcina	0	0	0	0	3.77829e-05	0	0	0	0
d__Bacteria	Spirochaetota	Spirochaetia	Spirochaetales	Spirochaetaceae	Sphaerochaeta	0	0	0	0.000118391	0	0	0	0	0
d__Bacteria	Bacteroidota	Bacteroidia	Sphingobacteriales	Sphingobacteriaceae	Sphingobacterium	7.95999e-05	8.3033e-05	0	0	0.00013224	0.000129314	0.000219676	0	0
d__Bacteria	Firmicutes	Clostridia	Oscillospirales	Oscillospiraceae	Sporobacter	0	0	0	0	0	0	0.000253473	5.95674e-05	0
d__Bacteria	Proteobacteria	Gammaproteobacteria	Xanthomonadales	Xanthomonadaceae	Stenotrophomonas	0	0	0	0	0.000207806	0.000155177	0	0	0.000272633
d__Bacteria	Firmicutes	Bacilli	Lactobacillales	Streptococcaceae	Streptococcus	0.000265333	0	0	0	0.000160577	0.000258628	0.000202778	7.65866e-05	0.000477107
d__Bacteria	Proteobacteria	Gammaproteobacteria	Aeromonadales	Succinivibrionaceae	Succinivibrio	0.0003184	0	0.000761007	0	5.66743e-05	0	0	0	0
d__Bacteria	Spirochaetota	Spirochaetia	Spirochaetales	Spirochaetaceae	Treponema	0.00535973	0.00102961	0.117159	0	0.00141686	0.0229274	0.00807733	0.0151982	0.0490909
d__Bacteria	Firmicutes	Bacilli	Erysipelotrichales	Erysipelotrichaceae	Turicibacter	0	0	0	0	0.000122794	0	0	0	0
d__Bacteria	Firmicutes	Clostridia	Lachnospirales	Lachnospiraceae	Tuzzerella	0	0	0	0	0	0	0.000118287	0	0
d__Bacteria	Firmicutes	Clostridia	Lachnospirales	Lachnospiraceae	Tyzzerella	0.000291866	0	0	0	0	0.000504326	0	0	0.000238554
d__Bacteria	Firmicutes	Clostridia	Oscillospirales	Ruminococcaceae	UBA1819	0.000344933	0.000448378	0.00134082	0.000778	0.000236143	0.000413806	0.00251783	0.000136154	8.51977e-05
d__Bacteria	Firmicutes	Clostridia	Oscillospirales	Ruminococcaceae	UCG-001	0	0.000282312	0.018699	0	0.00981411	0.00258628	0	0	0.000272633
d__Bacteria	Firmicutes	Clostridia	Oscillospirales	Oscillospiraceae	UCG-002	0.000795999	0.00092997	0.000616054	0	0.000217252	0.000232766	0.000777316	0.000485049	0.000664542
d__Bacteria	Firmicutes	Clostridia	Oscillospirales	Oscillospiraceae	UCG-003	0	0.000199279	0	0	0	0	0	0	0
d__Bacteria	Firmicutes	Bacilli	Erysipelotrichales	Erysipelatoclostridiaceae	UCG-004	5.30666e-05	0	0.000362384	0.000456652	7.55658e-05	0	0.000388658	0.000791395	0
d__Bacteria	Firmicutes	Clostridia	Oscillospirales	Oscillospiraceae	UCG-005	0.0168221	0.0705283	0.0926617	0.105504	0.0426191	0.0414581	0.0585184	0.0179383	0.0713446
d__Bacteria	Firmicutes	Clostridia	Oscillospirales	Oscillospiraceae	UCG-007	0	0	0	0	0	0	0	0.00022976	0
d__Bacteria	Firmicutes	Clostridia	Oscillospirales	Butyricicoccaceae	UCG-008	0.0012338	0.00166066	0.00547201	0	0.0036366	0.00437082	0.000540741	0.00157428	0.00279449
d__Bacteria	Firmicutes	Clostridia	Oscillospirales	Butyricicoccaceae	UCG-009	0.00106133	0.000714084	0	0.00164056	0.000632864	0.00130607	0.000844909	0.0020338	0.000494147
d__Bacteria	Firmicutes	Clostridia	Oscillospirales	UCG-010	UCG-010	0.011396	0.0600661	0.0092408	0.0116023	0.0132524	0.0121167	0.0317179	0.0128751	0.00528226
d__Bacteria	Firmicutes	Clostridia	Peptococcales	Peptococcaceae	uncultured	0.000610266	0.0105618	0.000144954	0.0147143	0.00425058	0.00319406	0.0313968	0.0154194	0.000800859
d__Bacteria	Desulfobacterota	Desulfovibrionia	Desulfovibrionales	Desulfovibrionaceae	uncultured	0.00351566	0.0153279	0.0135532	0.0133951	0.00923792	0.000439668	0.00285579	8.50962e-05	0.000511186
d__Bacteria	Firmicutes	Clostridia	Oscillospirales	Oscillospiraceae	uncultured	0.0107725	0.00290616	0.0104004	0.00586882	0.00608305	0.00165522	0.00527223	0.000527597	0.00574233
d__Bacteria	Firmicutes	Clostridia	Eubacteriales	Eubacteriaceae	uncultured	0.000132666	0.00586213	0.010944	0.00289213	0.00107681	0.0044872	0.00114908	0.00100414	0.000289672
d__Bacteria	Bacteroidota	Bacteroidia	Bacteroidales	Marinifilaceae	uncultured	0	0	0.0014133	0.000202956	0	0.00139659	0.00800973	0.0107902	0.0024537
d__Bacteria	Firmicutes	Clostridia	Lachnospirales	Lachnospiraceae	uncultured	0.00955199	0	0	0.000152217	0.0108342	0.002263	0	0	0.00131205
d__Bacteria	Proteobacteria	Alphaproteobacteria	Rhodospirillales	uncultured	uncultured	0.0129217	0.000182673	0	0	0.00416556	0.000168109	0.000540741	0.000119135	0.00224922
d__Bacteria	Firmicutes	Bacilli	Erysipelotrichales	Erysipelotrichaceae	uncultured	0.000371466	0.000531411	0.00137706	0.00365322	0.000708429	0.00072416	0.0036669	0.00130197	0.000817898
d__Bacteria	Firmicutes	Clostridia	Oscillospirales	Ruminococcaceae	uncultured	0.000331666	0.00499859	0	0.000186043	0.00120905	0.000284491	0.00037176	0.000425481	0.000630463
d__Bacteria	Proteobacteria	Alphaproteobacteria	Paracaedibacterales	Paracaedibacteraceae	uncultured	0.000424533	0.000813724	0	0	2.83372e-05	0.000840543	0.00354862	0	0
d__Bacteria	Proteobacteria	Alphaproteobacteria	Rickettsiales	uncultured	uncultured	0.000305133	0.000747297	0	0.000152217	0	0.000465531	0.00145324	0.000774376	0.000170395
d__Bacteria	Bacteroidota	Bacteroidia	Bacteroidales	Dysgonomonadaceae	uncultured	0	0	0	0.00219869	0	0	0.00133496	2.55289e-05	0
d__Bacteria	Actinobacteriota	Coriobacteriia	Coriobacteriales	uncultured	uncultured	0.000132666	0.000332132	0	0	0.00019836	0.000310354	0	0.000187212	0.00039191
d__Bacteria	Firmicutes	Bacilli	Erysipelotrichales	Erysipelatoclostridiaceae	uncultured	0	0.000315526	0	0.000236782	0.000226697	0	8.44909e-05	0.000365914	0
d__Bacteria	Bacteroidota	Bacteroidia	Bacteroidales	Paludibacteraceae	uncultured	0	0.000464985	0.000543577	0	0.00019836	0	0	0	0
d__Bacteria	Firmicutes	Clostridia	Christensenellales	Christensenellaceae	uncultured	0.000305133	0.000348739	0	0.000253695	0.000103903	0	0	5.95674e-05	0.000102237
d__Bacteria	Firmicutes	Clostridia	Oscillospirales	uncultured	uncultured	0	0	0	5.07391e-05	0	0	0	5.95674e-05	0
d__Bacteria	Actinobacteriota	Coriobacteriia	Coriobacteriales	Coriobacteriales_Incertae_Sedis	uncultured	0	0	0	0	5.66743e-05	0	0	0	0
d__Bacteria	Firmicutes	Bacilli	Mycoplasmatales	Mycoplasmataceae	uncultured	0	0	0	0	9.44572e-05	0	0	0	0
d__Bacteria	Firmicutes	Clostridia	Oscillospirales	Oscillospiraceae	V9D2013_group	0.00114093	0.00197619	0.000761007	0	0.00145464	0.00274146	0	0.00290178	0.00206179
d__Bacteria	Verrucomicrobiota	Lentisphaeria	Victivallales	vadinBE97	vadinBE97	3.97999e-05	0	0	0.000152217	0.000500623	0	0	0.000127644	0
d__Bacteria	Planctomycetota	vadinHA49	vadinHA49	vadinHA49	vadinHA49	0	8.3033e-05	0	0	0	0	0	0	6.81582e-05
d__Bacteria	Firmicutes	Negativicutes	Veillonellales-Selenomonadales	Veillonellaceae	Veillonella	0.000384733	0	0.000869723	0	0.00104848	0.00174574	0	0	0.00129501
d__Bacteria	Verrucomicrobiota	Lentisphaeria	Victivallales	Victivallaceae	Victivallaceae	0	0	0	0	0.00019836	0	0.000219676	0	0
d__Bacteria	Verrucomicrobiota	Lentisphaeria	Victivallales	Victivallaceae	Victivallis	0	0	0	5.07391e-05	5.66743e-05	0	0.000118287	0	0
d__Bacteria	Verrucomicrobiota	Kiritimatiellae	WCHB1-41	WCHB1-41	WCHB1-41	0.001791	0.000614444	0.000253669	0.000845652	0.00204972	0.00412512	0.00131806	0.00425481	0.00175507
d__Bacteria	Firmicutes	Clostridia	Lachnospirales	Lachnospiraceae	XBB1006	0	0	0	0	0	0	0	0	0.000494147

## Sheet: 8-Rel_allgenera_I-t
Kingdom	Phylum	Class	Order	Family	Genus	Inti-fed	Inti-fasting
d__Bacteria	Firmicutes	Clostridia	Oscillospirales	[Clostridium]_methylpentosum_group	[Clostridium]_methylpentosum_group	0	0.000146138
d__Bacteria	Firmicutes	Clostridia	Oscillospirales	[Eubacterium]_coprostanoligenes_group	[Eubacterium]_coprostanoligenes_group	0.0292899	0.0349752
d__Bacteria	Firmicutes	Clostridia	Lachnospirales	Lachnospiraceae	[Eubacterium]_fissicatena_group	0	0.000199574
d__Bacteria	Firmicutes	Clostridia	Lachnospirales	Lachnospiraceae	[Eubacterium]_hallii_group	0.000367015	0.000460311
d__Bacteria	Firmicutes	Clostridia	Peptostreptococcales-Tissierellales	Anaerovoracaceae	[Eubacterium]_nodatum_group	0.00102203	0.00132858
d__Bacteria	Firmicutes	Clostridia	Lachnospirales	Lachnospiraceae	[Eubacterium]_ruminantium_group	0.00886457	0.00122206
d__Bacteria	Firmicutes	Clostridia	Oscillospirales	Ruminococcaceae	[Eubacterium]_siraeum_group	0.00192678	0.00248909
d__Bacteria	Firmicutes	Clostridia	Lachnospirales	Lachnospiraceae	[Eubacterium]_ventriosum_group	3.55614e-05	0.000139495
d__Bacteria	Firmicutes	Clostridia	Lachnospirales	Lachnospiraceae	[Eubacterium]_xylanophilum_group	0.00157117	0.000307115
d__Bacteria	Firmicutes	Clostridia	Lachnospirales	Lachnospiraceae	Acetatifactor	0.0108763	0.000749837
d__Bacteria	Firmicutes	Clostridia	Lachnospirales	Lachnospiraceae	Acetitomaculum	0	3.73099e-05
d__Bacteria	Verrucomicrobiota	Verrucomicrobiae	Verrucomicrobiales	Akkermansiaceae	Akkermansia	0.00391062	0.0112069
d__Bacteria	Bacteroidota	Bacteroidia	Bacteroidales	Rikenellaceae	Alistipes	0.00672929	0.00821363
d__Bacteria	Bacteroidota	Bacteroidia	Bacteroidales	Prevotellaceae	Alloprevotella	0.010928	0.0144452
d__Bacteria	Actinobacteriota	Actinobacteria	Bifidobacteriales	Bifidobacteriaceae	Alloscardovia	0	5.66743e-06
d__Bacteria	Firmicutes	Clostridia	Oscillospirales	Ruminococcaceae	Anaerofilum	9.96557e-05	0
d__Bacteria	Firmicutes	Bacilli	Acholeplasmatales	Acholeplasmataceae	Anaeroplasma	0.00362654	0.00623604
d__Bacteria	Firmicutes	Clostridia	Oscillospirales	Ruminococcaceae	Anaerotruncus	0.000316723	0.000690798
d__Bacteria	Firmicutes	Clostridia	Peptostreptococcales-Tissierellales	Anaerovoracaceae	Anaerovorax	0.000211852	2.02778e-05
d__Bacteria	Firmicutes	Clostridia	Oscillospirales	Ruminococcaceae	Angelakisella	4.52981e-05	0
d__Bacteria	Firmicutes	Bacilli	Bacillales	Bacillaceae	Bacillus	0.000787018	0.00113837
d__Bacteria	Bacteroidota	Bacteroidia	Bacteroidales	Bacteroidales_BS11_gut_group	Bacteroidales_BS11_gut_group	0.00620571	0.00580774
d__Bacteria	Bacteroidota	Bacteroidia	Bacteroidales	Bacteroidales_RF16_group	Bacteroidales_RF16_group	0.0078349	0.00850277
d__Bacteria	Bacteroidota	Bacteroidia	Bacteroidales	Bacteroidaceae	Bacteroides	0.000661638	0.00209485
d__Bacteria	Desulfobacterota	Desulfovibrionia	Desulfovibrionales	Desulfovibrionaceae	Bilophila	0.00220751	0.00617306
d__Bacteria	Firmicutes	Clostridia	Lachnospirales	Lachnospiraceae	Blautia	0.00141518	0.000701553
d__Bacteria	Desulfobacterota	Desulfuromonadia	Bradymonadales	Bradymonadales	Bradymonadales	0.000136154	0
d__Bacteria	Firmicutes	Clostridia	Oscillospirales	Butyricicoccaceae	Butyricicoccus	0.000718606	0.00027325
d__Bacteria	Bacteroidota	Bacteroidia	Bacteroidales	Marinifilaceae	Butyricimonas	0.000169952	0.000566287
d__Bacteria	Patescibacteria	Bacteroidia	Saccharimonadales	Saccharimonadaceae	Candidatus_Saccharimonas	1.93971e-05	0
d__Bacteria	Firmicutes	Clostridia	Oscillospirales	Ruminococcaceae	Candidatus_Soleaferrea	0.000578885	0.000812365
d__Bacteria	Firmicutes	Clostridia	Oscillospirales	Ruminococcaceae	Caproiciproducens	0.00117512	0.000312457
d__Bacteria	Firmicutes	Clostridia	Christensenellales	Christensenellaceae	Christensenellaceae_R-7_group	0.0180023	0.0160287
d__Bacteria	Bacteroidota	Bacteroidia	Flavobacteriales	Weeksellaceae	Chryseobacterium	0	0.000184487
d__Bacteria	Firmicutes	Clostridia	Clostridia_UCG-014	Clostridia_UCG-014	Clostridia_UCG-014	0.034837	0.0299534
d__Bacteria	Firmicutes	Clostridia	Clostridia_vadinBB60_group	Clostridia_vadinBB60_group	Clostridia_vadinBB60_group	0.0136283	0.020449
d__Bacteria	Firmicutes	Clostridia	Oscillospirales	Oscillospiraceae	Colidextribacter	0.0151025	0.0304372
d__Bacteria	Firmicutes	Clostridia	Lachnospirales	Lachnospiraceae	Coprococcus	6.46571e-05	7.59586e-05
d__Bacteria	Proteobacteria	Gammaproteobacteria	Coxiellales	Coxiellaceae	Coxiella	4.90029e-05	6.64264e-05
d__Bacteria	Firmicutes	Clostridia	Lachnospirales	Defluviitaleaceae	Defluviitaleaceae_UCG-011	0.000311073	0.000667958
d__Bacteria	Desulfobacterota	Desulfovibrionia	Desulfovibrionales	Desulfovibrionaceae	Desulfovibrio	0.00562384	0.00367313
d__Bacteria	Bacteroidota	Bacteroidia	Bacteroidales	Rikenellaceae	dgA-11_gut_group	0.000258589	0.000996319
d__Bacteria	Firmicutes	Incertae_Sedis	DTU014	DTU014	DTU014	0	4.64985e-05
d__Bacteria	Elusimicrobiota	Elusimicrobia	Elusimicrobiales	Elusimicrobiaceae	Elusimicrobium	0.000970639	0.000963823
d__Bacteria	Elusimicrobiota	Endomicrobia	Endomicrobiales	Endomicrobiaceae	Endomicrobium	9.61832e-05	7.55658e-06
d__Bacteria	Actinobacteriota	Coriobacteriia	Coriobacteriales	Eggerthellaceae	Enterorhabdus	1.93971e-05	9.37551e-05
d__Bacteria	Proteobacteria	Gammaproteobacteria	Enterobacterales	Enterobacteriaceae	Escherichia-Shigella	2.65333e-05	0
d__Bacteria	Bacteroidota	Bacteroidia	Bacteroidales	F082	F082	0.0201002	0.0232922
d__Bacteria	Firmicutes	Clostridia	Peptostreptococcales-Tissierellales	Anaerovoracaceae	Family_XIII_AD3011_group	0.000187529	0.000522692
d__Bacteria	Firmicutes	Clostridia	Peptostreptococcales-Tissierellales	Anaerovoracaceae	Family_XIII_UCG-001	0.000733829	0.000259001
d__Bacteria	Fibrobacterota	Fibrobacteria	Fibrobacterales	Fibrobacteraceae	Fibrobacter	0.00128434	0.0134158
d__Bacteria	Bacteroidota	Bacteroidia	Flavobacteriales	Flavobacteriaceae	Flavobacterium	5.49586e-05	3.06712e-05
d__Bacteria	Firmicutes	Clostridia	Oscillospirales	Oscillospiraceae	Flavonifractor	0.000895501	0
d__Bacteria	Synergistota	Synergistia	Synergistales	Synergistaceae	Fretibacterium	0.0504452	0.0404368
d__Bacteria	Firmicutes	Clostridia	Lachnospirales	Lachnospiraceae	Frisingicoccus	0.000389563	5.11186e-05
d__Bacteria	Cyanobacteria	Vampirivibrionia	Gastranaerophilales	Gastranaerophilales	Gastranaerophilales	0.00222937	0.00248689
d__Bacteria	Firmicutes	Clostridia	Lachnospirales	Lachnospiraceae	GCA-900066575	0.00296967	0.00493868
d__Bacteria	Campilobacterota	Campylobacteria	Campylobacterales	Helicobacteraceae	Helicobacter	0.00371992	0.0146685
d__Bacteria	Bacteroidota	Bacteroidia	Bacteroidales	Rikenellaceae	hoa5-07d05_gut_group	0.00032902	0.000421442
d__Bacteria	Firmicutes	Clostridia	Oscillospirales	Oscillospirales	Hydrogenoanaerobacterium	0	2.70609e-05
d__Bacteria	Firmicutes	Bacilli	Erysipelotrichales	Erysipelotrichaceae	Ileibacterium	0.000113639	0.000162745
d__Bacteria	Firmicutes	Clostridia	Oscillospirales	Ruminococcaceae	Incertae_Sedis	0.00533515	0.00332393
d__Bacteria	Firmicutes	Clostridia	Oscillospirales	Oscillospiraceae	Intestinimonas	0.000188052	0.000841124
d__Bacteria	Firmicutes	Bacilli	Izemoplasmatales	Izemoplasmatales	Izemoplasmatales	0.000949874	0.000746358
d__Bacteria	Firmicutes	Clostridia	Lachnospirales	Lachnospiraceae	Lachnoclostridium	0.000910059	0.00157553
d__Bacteria	Firmicutes	Clostridia	Lachnospirales	Lachnospiraceae	Lachnospiraceae_FCS020_group	0	2.07806e-05
d__Bacteria	Firmicutes	Clostridia	Lachnospirales	Lachnospiraceae	Lachnospiraceae_ND3007_group	3.55614e-05	0.000402437
d__Bacteria	Firmicutes	Clostridia	Lachnospirales	Lachnospiraceae	Lachnospiraceae_NK3A20_group	1.32666e-05	0
d__Bacteria	Firmicutes	Clostridia	Lachnospirales	Lachnospiraceae	Lachnospiraceae_NK4A136_group	0.00419598	0.0129596
d__Bacteria	Firmicutes	Clostridia	Lachnospirales	Lachnospiraceae	Lachnospiraceae_NK4B4_group	0	5.66743e-06
d__Bacteria	Firmicutes	Clostridia	Lachnospirales	Lachnospiraceae	Lachnospiraceae_UCG-001	0.000102783	0.000114457
d__Bacteria	Firmicutes	Clostridia	Lachnospirales	Lachnospiraceae	Lachnospiraceae_UCG-006	8.15365e-05	0
d__Bacteria	Firmicutes	Clostridia	Lachnospirales	Lachnospiraceae	Lachnospiraceae_UCG-010	0.000993293	0.0015219
d__Bacteria	Firmicutes	Clostridia	Lachnospirales	Lachnospiraceae	Lachnospiraceae_XPB1014_group	3.19111e-05	0.000106839
d__Bacteria	Desulfobacterota	Desulfovibrionia	Desulfovibrionales	Desulfovibrionaceae	Mailhella	0.000558569	7.75828e-05
d__Bacteria	Firmicutes	Clostridia	Lachnospirales	Lachnospiraceae	Marvinbryantia	0	2.6448e-05
d__Bacteria	Firmicutes	Clostridia	Peptostreptococcales-Tissierellales	Anaerovoracaceae	Mogibacterium	0.000161913	0.000679073
d__Bacteria	Firmicutes	Clostridia	Monoglobales	Monoglobaceae	Monoglobus	0.00494623	0.00695216
d__Bacteria	Firmicutes	Clostridia	Lachnospirales	Lachnospiraceae	Moryella	0.000216331	6.42309e-05
d__Bacteria	Deferribacterota	Deferribacteres	Deferribacterales	Deferribacteraceae	Mucispirillum	8.45571e-05	0.00080506
d__Bacteria	Bacteroidota	Bacteroidia	Bacteroidales	Muribaculaceae	Muribaculaceae	0.1453	0.170585
d__Bacteria	Firmicutes	Clostridia	Oscillospirales	Oscillospiraceae	NK4A214_group	0.0444253	0.0217205
d__Bacteria	Bacteroidota	Bacteroidia	Bacteroidales	Marinifilaceae	Odoribacter	0.000346418	0.00107697
d__Bacteria	Firmicutes	Clostridia	Lachnospirales	Lachnospiraceae	Oribacterium	1.65833e-05	5.07391e-05
d__Bacteria	Firmicutes	Clostridia	Oscillospirales	Oscillospiraceae	Oscillibacter	0.00513725	0.00854636
d__Bacteria	Firmicutes	Clostridia	Oscillospirales	Oscillospiraceae	Oscillospira	0	0.000162222
d__Bacteria	Firmicutes	Clostridia	Oscillospirales	Oscillospirales	Oscillospirales	0.000248907	0
d__Bacteria	Planctomycetota	Planctomycetes	Pirellulales	Pirellulaceae	p-1088-a5_gut_group	6.38222e-05	7.13384e-05
d__Bacteria	Bacteroidota	Bacteroidia	Bacteroidales	p-251-o5	p-251-o5	0.00365871	0.00887458
d__Bacteria	Bacteroidota	Bacteroidia	Bacteroidales	p-2534-18B5_gut_group	p-2534-18B5_gut_group	0.000595674	0.0013226
d__Bacteria	Firmicutes	Bacilli	Paenibacillales	Paenibacillaceae	Paenibacillus	0	3.21155e-05
d__Bacteria	Actinobacteriota	Actinobacteria	Micrococcales	Micrococcaceae	Paeniglutamicibacter	0	4.39739e-05
d__Bacteria	Bacteroidota	Bacteroidia	Bacteroidales	Tannerellaceae	Parabacteroides	0.000190588	0.00272993
d__Bacteria	Proteobacteria	Gammaproteobacteria	Burkholderiales	Sutterellaceae	Parasutterella	0.00317501	0.00188504
d__Bacteria	Bacteroidota	Bacteroidia	Sphingobacteriales	Sphingobacteriaceae	Pedobacter	6.14243e-05	4.98198e-05
d__Bacteria	Firmicutes	Clostridia	Peptococcales	Peptococcaceae	Peptococcus	0.0010532	0.00136951
d__Bacteria	Firmicutes	Negativicutes	Acidaminococcales	Acidaminococcaceae	Phascolarctobacterium	0.00237337	0.0016833
d__Bacteria	Proteobacteria	Alphaproteobacteria	Rhizobiales	Rhizobiaceae	Phyllobacterium	0.000101057	0.000135807
d__Bacteria	Bacteroidota	Bacteroidia	Bacteroidales	Prevotellaceae	Prevotella	0.119325	0.0398024
d__Bacteria	Bacteroidota	Bacteroidia	Bacteroidales	Prevotellaceae	Prevotellaceae_Ga6A1_group	0.00417837	0.00241912
d__Bacteria	Bacteroidota	Bacteroidia	Bacteroidales	Prevotellaceae	Prevotellaceae_NK3B31_group	0.00120283	0.00394499
d__Bacteria	Bacteroidota	Bacteroidia	Bacteroidales	Prevotellaceae	Prevotellaceae_UCG-001	0.0479955	0.0816835
d__Bacteria	Bacteroidota	Bacteroidia	Bacteroidales	Prevotellaceae	Prevotellaceae_UCG-003	0.0235976	0.00491049
d__Bacteria	Bacteroidota	Bacteroidia	Bacteroidales	Prevotellaceae	Prevotellaceae_UCG-004	0.0825916	0.0322332
d__Bacteria	Proteobacteria	Gammaproteobacteria	Pseudomonadales	Pseudomonadaceae	Pseudomonas	0.00102668	0.00110373
d__Bacteria	Proteobacteria	Gammaproteobacteria	Pseudomonadales	Moraxellaceae	Psychrobacter	0	1.99279e-05
d__Bacteria	Synergistota	Synergistia	Synergistales	Synergistaceae	Pyramidobacter	0.000844795	0.000336677
d__Bacteria	Firmicutes	Bacilli	RF39	RF39	RF39	0.0194332	0.0135237
d__Bacteria	Actinobacteriota	Actinobacteria	Corynebacteriales	Nocardiaceae	Rhodococcus	0.000437185	7.36767e-05
d__Bacteria	Bacteroidota	Bacteroidia	Bacteroidales	Rikenellaceae	Rikenella	0.00070193	0.00139695
d__Bacteria	Bacteroidota	Bacteroidia	Bacteroidales	Rikenellaceae	Rikenellaceae_RC9_gut_group	0.0152115	0.0137057
d__Bacteria	Firmicutes	Clostridia	Lachnospirales	Lachnospiraceae	Roseburia	0.00108652	0.00254625
d__Bacteria	Firmicutes	Clostridia	Clostridia	Hungateiclostridiaceae	Ruminiclostridium	2.263e-05	4.98198e-05
d__Bacteria	Proteobacteria	Gammaproteobacteria	Aeromonadales	Succinivibrionaceae	Ruminobacter	0.000399975	0.000472286
d__Bacteria	Firmicutes	Clostridia	Oscillospirales	Ruminococcaceae	Ruminococcaceae	0.00509455	0.00420733
d__Bacteria	Firmicutes	Clostridia	Oscillospirales	Ruminococcaceae	Ruminococcus	0.0350091	0.077044
d__Bacteria	Firmicutes	Bacilli	Staphylococcales	Staphylococcaceae	Salinicoccus	0	2.65706e-05
d__Bacteria	Bacteroidota	Bacteroidia	Bacteroidales	Marinifilaceae	Sanguibacteroides	0	8.40333e-05
d__Bacteria	Firmicutes	Clostridia	Clostridiales	Clostridiaceae	Sarcina	0	7.55658e-06
d__Bacteria	Spirochaetota	Spirochaetia	Spirochaetales	Spirochaetaceae	Sphaerochaeta	0	2.36782e-05
d__Bacteria	Bacteroidota	Bacteroidia	Sphingobacteriales	Sphingobacteriaceae	Sphingobacterium	5.22285e-05	8.69899e-05
d__Bacteria	Firmicutes	Clostridia	Oscillospirales	Oscillospiraceae	Sporobacter	1.48918e-05	5.06945e-05
d__Bacteria	Proteobacteria	Gammaproteobacteria	Xanthomonadales	Xanthomonadaceae	Stenotrophomonas	3.87943e-05	9.60877e-05
d__Bacteria	Firmicutes	Bacilli	Lactobacillales	Streptococcaceae	Streptococcus	0.000150137	0.000168093
d__Bacteria	Proteobacteria	Gammaproteobacteria	Aeromonadales	Succinivibrionaceae	Succinivibrio	0.000269852	1.13349e-05
d__Bacteria	Spirochaetota	Spirochaetia	Spirochaetales	Spirochaetaceae	Treponema	0.0401611	0.0119229
d__Bacteria	Firmicutes	Bacilli	Erysipelotrichales	Erysipelotrichaceae	Turicibacter	0	2.45589e-05
d__Bacteria	Firmicutes	Clostridia	Lachnospirales	Lachnospiraceae	Tuzzerella	0	2.36574e-05
d__Bacteria	Firmicutes	Clostridia	Lachnospirales	Lachnospiraceae	Tyzzerella	0.000199048	4.77107e-05
d__Bacteria	Firmicutes	Clostridia	Oscillospirales	Ruminococcaceae	UBA1819	0.000558929	0.000813109
d__Bacteria	Firmicutes	Clostridia	Oscillospirales	Ruminococcaceae	UCG-001	0.00532133	0.00207381
d__Bacteria	Firmicutes	Clostridia	Oscillospirales	Oscillospiraceae	UCG-002	0.000532467	0.000517816
d__Bacteria	Firmicutes	Clostridia	Oscillospirales	Oscillospiraceae	UCG-003	0	3.98559e-05
d__Bacteria	Firmicutes	Bacilli	Erysipelotrichales	Erysipelatoclostridiaceae	UCG-004	0.000301712	0.000184175
d__Bacteria	Firmicutes	Clostridia	Oscillospirales	Oscillospiraceae	UCG-005	0.0422201	0.0697028
d__Bacteria	Firmicutes	Clostridia	Oscillospirales	Oscillospiraceae	UCG-007	5.744e-05	0
d__Bacteria	Firmicutes	Clostridia	Oscillospirales	Butyricicoccaceae	UCG-008	0.00316273	0.0017265
d__Bacteria	Firmicutes	Clostridia	Oscillospirales	Butyricicoccaceae	UCG-009	0.0011003	0.000865313
d__Bacteria	Firmicutes	Clostridia	Oscillospirales	UCG-010	UCG-010	0.0114072	0.0243842
d__Bacteria	Actinobacteriota	Coriobacteriia	Coriobacteriales	Coriobacteriales_Incertae_Sedis	uncultured	0	1.13349e-05
d__Bacteria	Actinobacteriota	Coriobacteriia	Coriobacteriales	uncultured	uncultured	0.000157558	0.00018448
d__Bacteria	Bacteroidota	Bacteroidia	Bacteroidales	Dysgonomonadaceae	uncultured	6.38222e-06	0.00070673
d__Bacteria	Bacteroidota	Bacteroidia	Bacteroidales	Marinifilaceae	uncultured	0.00340002	0.00213328
d__Bacteria	Bacteroidota	Bacteroidia	Bacteroidales	Paludibacteraceae	uncultured	0.000135894	0.000132669
d__Bacteria	Desulfobacterota	Desulfovibrionia	Desulfovibrionales	Desulfovibrionaceae	uncultured	0.0043984	0.00826558
d__Bacteria	Firmicutes	Bacilli	Erysipelotrichales	Erysipelatoclostridiaceae	uncultured	9.14785e-05	0.000172699
d__Bacteria	Firmicutes	Bacilli	Erysipelotrichales	Erysipelotrichaceae	uncultured	0.000943665	0.00187557
d__Bacteria	Firmicutes	Clostridia	Christensenellales	Christensenellaceae	uncultured	9.11751e-05	0.000161715
d__Bacteria	Firmicutes	Clostridia	Eubacteriales	Eubacteriaceae	uncultured	0.004142	0.00225396
d__Bacteria	Firmicutes	Clostridia	Lachnospirales	Lachnospiraceae	uncultured	0.00295375	0.0024597
d__Bacteria	Firmicutes	Clostridia	Oscillospirales	Oscillospiraceae	uncultured	0.00583894	0.00517452
d__Bacteria	Firmicutes	Clostridia	Oscillospirales	Ruminococcaceae	uncultured	0.00026041	0.00147918
d__Bacteria	Firmicutes	Clostridia	Oscillospirales	uncultured	uncultured	1.48918e-05	1.01478e-05
d__Bacteria	Firmicutes	Clostridia	Peptococcales	Peptococcaceae	uncultured	0.00484218	0.0123449
d__Bacteria	Proteobacteria	Alphaproteobacteria	Paracaedibacterales	Paracaedibacteraceae	uncultured	0.000316269	0.000878135
d__Bacteria	Proteobacteria	Alphaproteobacteria	Rhodospirillales	uncultured	uncultured	0.00330224	0.00142764
d__Bacteria	Proteobacteria	Alphaproteobacteria	Rickettsiales	uncultured	uncultured	0.00038626	0.000504631
d__Bacteria	Firmicutes	Bacilli	Mycoplasmatales	Mycoplasmataceae	Ureaplasma	0	1.88914e-05
d__Bacteria	Firmicutes	Clostridia	Oscillospirales	Oscillospiraceae	V9D2013_group	0.0018863	0.00109852
d__Bacteria	Verrucomicrobiota	Lentisphaeria	Victivallales	vadinBE97	vadinBE97	4.18611e-05	0.000130568
d__Bacteria	Planctomycetota	vadinHA49	vadinHA49	vadinHA49	vadinHA49	0	3.02382e-05
d__Bacteria	Firmicutes	Negativicutes	Veillonellales-Selenomonadales	Veillonellaceae	Veillonella	0.000750049	0.000468696
d__Bacteria	Verrucomicrobiota	Lentisphaeria	Victivallales	Victivallaceae	Victivallaceae	0	8.36073e-05
d__Bacteria	Verrucomicrobiota	Lentisphaeria	Victivallales	Victivallaceae	Victivallis	0	4.51401e-05
d__Bacteria	Verrucomicrobiota	Kiritimatiellae	WCHB1-41	WCHB1-41	WCHB1-41	0.00260615	0.00131659
d__Bacteria	Firmicutes	Clostridia	Lachnospirales	Lachnospiraceae	XBB1006	0	9.88294e-05

## Sheet: 9-Rel_45genera_I-t_sample
Kingdom	Phylum	Class	Order	Family	Genus	INT1_AL_S49	INT1_AY_S53	INT2_AL_S50	INT2_AY_S54	INT3_AY_S55	INT4_AL_S51	INT4_AY_S56	INT5_AL_S52	INT5_AY_S57
d__Bacteria	Firmicutes	Clostridia	Oscillospirales	[Eubacterium]_coprostanoligenes_group	[Eubacterium]_coprostanoligenes_group	0.0368149	0.0368501	0.0402972	0.0502824	0.0180036	0.0169014	0.0431241	0.0231462	0.0266158
d__Bacteria	Firmicutes	Clostridia	Lachnospirales	Lachnospiraceae	[Eubacterium]_ruminantium_group	0	0	0.000362384	0.00345026	0.000226697	0.0350959	0.00243334	0	0
d__Bacteria	Firmicutes	Clostridia	Lachnospirales	Lachnospiraceae	Acetatifactor	0.00245433	0.000813724	0.00956695	0.000710347	0.000491178	0.0311777	0.000490047	0.000306346	0.00124389
d__Bacteria	Verrucomicrobiota	Verrucomicrobiae	Verrucomicrobiales	Akkermansiaceae	Akkermansia	0.00391366	0.0558812	0	0	0	0.0117288	0	0	0.000153356
d__Bacteria	Bacteroidota	Bacteroidia	Bacteroidales	Rikenellaceae	Alistipes	0.00611592	0.00949898	0.0111252	0.00502317	0.0103525	0.00729332	0.0135523	0.00238269	0.00264113
d__Bacteria	Bacteroidota	Bacteroidia	Bacteroidales	Prevotellaceae	Alloprevotella	0.00758852	0.001013	0	0.0177756	0.0528583	0	5.06945e-05	0.0361234	0.000528226
d__Bacteria	Firmicutes	Bacilli	Acholeplasmatales	Acholeplasmataceae	Anaeroplasma	0.000225533	0.000431772	0.0123211	0.000422826	0.0163505	0.00150005	0.00579607	0.00045952	0.00817898
d__Bacteria	Bacteroidota	Bacteroidia	Bacteroidales	Bacteroidales_BS11_gut_group	Bacteroidales_BS11_gut_group	0.00578426	0.0111098	0	0.000253695	0.0175218	0.0061295	0	0.0129091	0.000153356
d__Bacteria	Bacteroidota	Bacteroidia	Bacteroidales	Bacteroidales_RF16_group	Bacteroidales_RF16_group	0.00535973	0.00137835	0.0009422	0.000101478	0.0172951	0.0192937	0.0179966	0.005744	0.00574233
d__Bacteria	Desulfobacterota	Desulfovibrionia	Desulfovibrionales	Desulfovibrionaceae	Bilophila	0.00675272	0.0269857	0.000616054	0.00167439	0.00140741	0.00146125	0.00037176	0	0.000425989
d__Bacteria	Firmicutes	Clostridia	Christensenellales	Christensenellaceae	Christensenellaceae_R-7_group	0.0130942	0.0154109	0.0225403	0.00708656	0.0253996	0.0141987	0.0255669	0.0221761	0.0066795
d__Bacteria	Firmicutes	Clostridia	Clostridia_UCG-014	Clostridia_UCG-014	Clostridia_UCG-014	0.0348117	0.0212897	0.0481247	0.029175	0.0338062	0.0393245	0.0167461	0.0170873	0.0487501
d__Bacteria	Firmicutes	Clostridia	Clostridia_vadinBB60_group	Clostridia_vadinBB60_group	Clostridia_vadinBB60_group	0.00847739	0.0258897	0.0303678	0.0366844	0.0182586	0.00903907	0.0150394	0.006629	0.00637279
d__Bacteria	Firmicutes	Clostridia	Oscillospirales	Oscillospiraceae	Colidextribacter	0.015774	0.0631383	0.0234825	0.0308663	0.018797	0.0110952	0.023725	0.0100584	0.0156593
d__Bacteria	Desulfobacterota	Desulfovibrionia	Desulfovibrionales	Desulfovibrionaceae	Desulfovibrio	0.0025074	0.00883471	0.0139156	0.000439739	0.00150187	0.00170695	0.00530603	0.00436544	0.0022833
d__Bacteria	Bacteroidota	Bacteroidia	Bacteroidales	F082	F082	0.000358199	0.000581231	0.000253669	0.00607178	0.0046473	0.00416392	0.0314475	0.075625	0.0737131
d__Bacteria	Fibrobacterota	Fibrobacteria	Fibrobacterales	Fibrobacteraceae	Fibrobacter	0.000729666	4.98198e-05	0.00416742	0	0.0209884	0.000155177	0	8.50962e-05	0.0460409
d__Bacteria	Synergistota	Synergistia	Synergistales	Synergistaceae	Fretibacterium	0.140069	0.0252753	0.00721145	0.0685147	0.0316621	0.0201213	0.0587042	0.0343789	0.0180278
d__Bacteria	Firmicutes	Clostridia	Lachnospirales	Lachnospiraceae	GCA-900066575	0.00148586	0.00606141	0.00681283	0.00607178	0.00273926	0.00342683	0.00537362	0.000153173	0.00444732
d__Bacteria	Campilobacterota	Campylobacteria	Campylobacterales	Helicobacteraceae	Helicobacter	0.00334319	0.00489895	0.000688531	0.0414708	0.00339102	0.00183626	0.0184528	0.00901169	0.0051289
d__Bacteria	Firmicutes	Clostridia	Oscillospirales	Ruminococcaceae	Incertae_Sedis	0.00472293	0.0030058	0.0112702	0.00135304	0.00435448	0.00389236	0	0.00145515	0.00790635
d__Bacteria	Firmicutes	Clostridia	Lachnospirales	Lachnospiraceae	Lachnospiraceae_NK4A136_group	0.00173793	0.00634372	0.00688531	0.0283801	0.00100125	0.00559931	0.0199229	0.0025614	0.00915024
d__Bacteria	Firmicutes	Clostridia	Monoglobales	Monoglobaceae	Monoglobus	0.00571792	0.00612784	0.00387751	0.00664682	0.0037594	0.00389236	0.00677617	0.00629712	0.0114506
d__Bacteria	Bacteroidota	Bacteroidia	Bacteroidales	Muribaculaceae	Muribaculaceae	0.12533	0.25355	0.14778	0.100294	0.136755	0.173501	0.220285	0.134588	0.142042
d__Bacteria	Firmicutes	Clostridia	Oscillospirales	Oscillospiraceae	NK4A214_group	0.0129482	0.0181676	0.0579815	0.0229172	0.0259285	0.037333	0.0310757	0.0694385	0.0105134
d__Bacteria	Firmicutes	Clostridia	Oscillospirales	Oscillospiraceae	Oscillibacter	0.00595672	0.00999718	0.00587063	0.00556439	0.00545963	0.00422858	0.0139917	0.00449308	0.00771892
d__Bacteria	Bacteroidota	Bacteroidia	Bacteroidales	p-251-o5	p-251-o5	0	0	0.00811741	0.0365491	0	0.00651744	0.00782385	0	0
d__Bacteria	Bacteroidota	Bacteroidia	Bacteroidales	Prevotellaceae	Prevotella	0.27064	0.0116744	0.0705563	0.0892839	0.0397665	0.134319	0.0494947	0.00178702	0.00879241
d__Bacteria	Bacteroidota	Bacteroidia	Bacteroidales	Prevotellaceae	Prevotellaceae_Ga6A1_group	0.00664659	0	0	0.0117207	0	0	0	0.0100669	0.00037487
d__Bacteria	Bacteroidota	Bacteroidia	Bacteroidales	Prevotellaceae	Prevotellaceae_NK3B31_group	0.000132666	0.00831991	0.00315275	0	0.00807609	0.00152591	0.00332894	0	0
d__Bacteria	Bacteroidota	Bacteroidia	Bacteroidales	Prevotellaceae	Prevotellaceae_UCG-001	0.0579354	0.0145308	0.0251132	0.00394074	0.177268	0.0574673	0.0418568	0.0514662	0.170821
d__Bacteria	Bacteroidota	Bacteroidia	Bacteroidales	Prevotellaceae	Prevotellaceae_UCG-003	0.0349178	0.0176528	0	0.000186043	0	0.0569112	0	0.0025614	0.00671358
d__Bacteria	Bacteroidota	Bacteroidia	Bacteroidales	Prevotellaceae	Prevotellaceae_UCG-004	0.0417634	0.01013	0.0102555	0.0794067	0.0219991	0.01169	0.0333232	0.266658	0.0163068
d__Bacteria	Firmicutes	Bacilli	RF39	RF39	RF39	0.0023084	0.0281482	0.0336655	0.00578426	0.00598859	0.0189445	0.00714793	0.0228143	0.0205497
d__Bacteria	Bacteroidota	Bacteroidia	Bacteroidales	Rikenellaceae	Rikenellaceae_RC9_gut_group	0.0119532	0.000647658	0.00793622	0.0197882	0.00898288	0.0240395	0.0280172	0.0169171	0.0110927
d__Bacteria	Firmicutes	Clostridia	Oscillospirales	Ruminococcaceae	Ruminococcaceae	0	0.0105784	0.00717521	0	0.00158688	0.013203	0.00074352	0	0.00812786
d__Bacteria	Firmicutes	Clostridia	Oscillospirales	Ruminococcaceae	Ruminococcus	0.0222216	0.0589036	0.0354774	0.0660116	0.104942	0.0555405	0.0371084	0.0267968	0.118254
d__Bacteria	Spirochaetota	Spirochaetia	Spirochaetales	Spirochaetaceae	Treponema	0.00535973	0.00102961	0.117159	0	0.00141686	0.0229274	0.00807733	0.0151982	0.0490909
d__Bacteria	Firmicutes	Clostridia	Oscillospirales	Ruminococcaceae	UCG-001	0	0.000282312	0.018699	0	0.00981411	0.00258628	0	0	0.000272633
d__Bacteria	Firmicutes	Clostridia	Oscillospirales	Oscillospiraceae	UCG-005	0.0168221	0.0705283	0.0926617	0.105504	0.0426191	0.0414581	0.0585184	0.0179383	0.0713446
d__Bacteria	Firmicutes	Clostridia	Oscillospirales	UCG-010	UCG-010	0.011396	0.0600661	0.0092408	0.0116023	0.0132524	0.0121167	0.0317179	0.0128751	0.00528226
d__Bacteria	Firmicutes	Clostridia	Oscillospirales	Oscillospiraceae	uncultured	0.0107725	0.00290616	0.0104004	0.00586882	0.00608305	0.00165522	0.00527223	0.000527597	0.00574233
d__Bacteria	Firmicutes	Clostridia	Eubacteriales	Eubacteriaceae	uncultured	0.000132666	0.00586213	0.010944	0.00289213	0.00107681	0.0044872	0.00114908	0.00100414	0.000289672
d__Bacteria	Firmicutes	Clostridia	Peptococcales	Peptococcaceae	uncultured	0.000610266	0.0105618	0.000144954	0.0147143	0.00425058	0.00319406	0.0313968	0.0154194	0.000800859
d__Bacteria	Desulfobacterota	Desulfovibrionia	Desulfovibrionales	Desulfovibrionaceae	uncultured	0.00351566	0.0153279	0.0135532	0.0133951	0.00923792	0.000439668	0.00285579	8.50962e-05	0.000511186
					Remainder	0.050798	0.0602654	0.0592861	0.0621216	0.0706824	0.0668813	0.0759404	0.0584101	0.0440643

## Sheet: 10-Rel_35genera_I-t
Kingdom	Phylum	Class	Order	Family	Genus	Inti-fed	Inti-fasting
d__Bacteria	Bacteroidota	Bacteroidia	Bacteroidales	Muribaculaceae	Muribaculaceae	0.1453	0.170585
d__Bacteria	Bacteroidota	Bacteroidia	Bacteroidales	Prevotellaceae	Prevotellaceae_UCG-001	0.0479955	0.0816835
d__Bacteria	Firmicutes	Clostridia	Oscillospirales	Ruminococcaceae	Ruminococcus	0.0350091	0.077044
d__Bacteria	Firmicutes	Clostridia	Oscillospirales	Oscillospiraceae	UCG-005	0.0422201	0.0697028
d__Bacteria	Synergistota	Synergistia	Synergistales	Synergistaceae	Fretibacterium	0.0504452	0.0404368
d__Bacteria	Bacteroidota	Bacteroidia	Bacteroidales	Prevotellaceae	Prevotella	0.119325	0.0398024
d__Bacteria	Firmicutes	Clostridia	Oscillospirales	[Eubacterium]_coprostanoligenes_group	[Eubacterium]_coprostanoligenes_group	0.0292899	0.0349752
d__Bacteria	Bacteroidota	Bacteroidia	Bacteroidales	Prevotellaceae	Prevotellaceae_UCG-004	0.0825916	0.0322332
d__Bacteria	Firmicutes	Clostridia	Oscillospirales	Oscillospiraceae	Colidextribacter	0.0151025	0.0304372
d__Bacteria	Firmicutes	Clostridia	Clostridia_UCG-014	Clostridia_UCG-014	Clostridia_UCG-014	0.034837	0.0299534
d__Bacteria	Firmicutes	Clostridia	Oscillospirales	UCG-010	UCG-010	0.0114072	0.0243842
d__Bacteria	Bacteroidota	Bacteroidia	Bacteroidales	F082	F082	0.0201002	0.0232922
d__Bacteria	Firmicutes	Clostridia	Oscillospirales	Oscillospiraceae	NK4A214_group	0.0444253	0.0217205
d__Bacteria	Firmicutes	Clostridia	Clostridia_vadinBB60_group	Clostridia_vadinBB60_group	Clostridia_vadinBB60_group	0.0136283	0.020449
d__Bacteria	Firmicutes	Clostridia	Christensenellales	Christensenellaceae	Christensenellaceae_R-7_group	0.0180023	0.0160287
d__Bacteria	Campilobacterota	Campylobacteria	Campylobacterales	Helicobacteraceae	Helicobacter	0.00371992	0.0146685
d__Bacteria	Bacteroidota	Bacteroidia	Bacteroidales	Prevotellaceae	Alloprevotella	0.010928	0.0144452
d__Bacteria	Bacteroidota	Bacteroidia	Bacteroidales	Rikenellaceae	Rikenellaceae_RC9_gut_group	0.0152115	0.0137057
d__Bacteria	Firmicutes	Bacilli	RF39	RF39	RF39	0.0194332	0.0135237
d__Bacteria	Fibrobacterota	Fibrobacteria	Fibrobacterales	Fibrobacteraceae	Fibrobacter	0.00128434	0.0134158
d__Bacteria	Firmicutes	Clostridia	Lachnospirales	Lachnospiraceae	Lachnospiraceae_NK4A136_group	0.00419598	0.0129596
d__Bacteria	Firmicutes	Clostridia	Peptococcales	Peptococcaceae	uncultured	0.00484218	0.0123449
d__Bacteria	Spirochaetota	Spirochaetia	Spirochaetales	Spirochaetaceae	Treponema	0.0401611	0.0119229
d__Bacteria	Verrucomicrobiota	Verrucomicrobiae	Verrucomicrobiales	Akkermansiaceae	Akkermansia	0.00391062	0.0112069
d__Bacteria	Bacteroidota	Bacteroidia	Bacteroidales	p-251-o5	p-251-o5	0.00365871	0.00887458
d__Bacteria	Firmicutes	Clostridia	Oscillospirales	Oscillospiraceae	Oscillibacter	0.00513725	0.00854636
d__Bacteria	Bacteroidota	Bacteroidia	Bacteroidales	Bacteroidales_RF16_group	Bacteroidales_RF16_group	0.0078349	0.00850277
d__Bacteria	Desulfobacterota	Desulfovibrionia	Desulfovibrionales	Desulfovibrionaceae	uncultured	0.0043984	0.00826558
d__Bacteria	Bacteroidota	Bacteroidia	Bacteroidales	Rikenellaceae	Alistipes	0.00672929	0.00821363
d__Bacteria	Firmicutes	Clostridia	Monoglobales	Monoglobaceae	Monoglobus	0.00494623	0.00695216
d__Bacteria	Bacteroidota	Bacteroidia	Bacteroidales	Bacteroidales_BS11_gut_group	Bacteroidales_BS11_gut_group	0.00620571	0.00580774
d__Bacteria	Firmicutes	Clostridia	Oscillospirales	Oscillospiraceae	uncultured	0.00583894	0.00517452
d__Bacteria	Firmicutes	Clostridia	Lachnospirales	Lachnospiraceae	[Eubacterium]_ruminantium_group	0.00886457	0.00122206
d__Bacteria	Firmicutes	Clostridia	Lachnospirales	Lachnospiraceae	Acetatifactor	0.0108763	0.000749837
d__Bacteria	Firmicutes	Clostridia	Oscillospirales	Oscillospiraceae	UCG-003	0	3.98559e-05
					Remainder	0.122143	0.106729

[truncated: 8 more sheets: 11-Rel_allphyla_I-t, 12-Rel_10phyla_I-t, 13-Rel_allgenera_samplesP-t, 14-Rel_allgenera_P-t, 15-Rel_45genera_P-t_sample, 16-Rel_35genera_P-t, 17-Rel_allphyla_samplesP-t, 18-Rel_10phyla_P-t]
