# Supplementary material for: Comparative analysis of fasting effects on the cecum microbiome in three guinea pig breeds: Andina, Inti, and Peru
Source: Front Microbiol. 2023 Dec 20;14:1283738. doi: 10.3389/fmicb.2023.1283738 (PMC10761435; doi:10.3389/fmicb.2023.1283738)
Supplement: Supplementary file 4 [file Data_Sheet_3.XLSX]

## Sheet: 1-LDA_ANDINA
Taxa	Comparison	Method	Group	LDA	P.unadj	P.adj	Significance
d__Bacteria|Bacteroidota|Bacteroidia|Bacteroidales|Muribaculaceae|Muribaculaceae	ANDINA-AL - ANDINA-AY	LEfSe	ANDINA-AL	4.50749	0.0282801	0.0282801	*
d__Bacteria|Bacteroidota|Bacteroidia|Bacteroidales|Prevotellaceae|Prevotellaceae_UCG-001	ANDINA-AL - ANDINA-AY	LEfSe	ANDINA-AL	4.22788	0.0282801	0.0282801	*
d__Bacteria|Cyanobacteria|Vampirivibrionia|Gastranaerophilales|Gastranaerophilales|Gastranaerophilales	ANDINA-AL - ANDINA-AY	LEfSe	ANDINA-AY	3.93331	0.0282801	0.0282801	*
d__Bacteria|Firmicutes|Clostridia|Lachnospirales|Lachnospiraceae|Blautia	ANDINA-AL - ANDINA-AY	LEfSe	ANDINA-AL	2.89625	0.0162936	0.0162936	*
d__Bacteria|Verrucomicrobiota|Lentisphaeria|Victivallales|vadinBE97|vadinBE97	ANDINA-AL - ANDINA-AY	LEfSe	ANDINA-AY	2.81599	0.0263877	0.0263877	*
d__Bacteria|Proteobacteria|Gammaproteobacteria|Aeromonadales|Succinivibrionaceae|Ruminobacter	ANDINA-AL - ANDINA-AY	LEfSe	ANDINA-AL	2.52928	0.0186029	0.0186029	*
d__Bacteria|Firmicutes|Bacilli|Lactobacillales|Streptococcaceae|Streptococcus	ANDINA-AL - ANDINA-AY	LEfSe	ANDINA-AL	2.47683	0.0186029	0.0186029	*
d__Bacteria|Desulfobacterota|Desulfovibrionia|Desulfovibrionales|Desulfovibrionaceae|Mailhella	ANDINA-AL - ANDINA-AY	LEfSe	ANDINA-AY	1.95044	0.0186029	0.0186029	*
d__Bacteria|Campilobacterota|Campylobacteria|Campylobacterales|Helicobacteraceae|Helicobacter	ANDINA-AL - ANDINA-AY	LEfSe	ANDINA-AY	4.40428	0.00902344	0.00902344	**
d__Bacteria|Verrucomicrobiota|Kiritimatiellae|WCHB1-41|WCHB1-41|WCHB1-41	ANDINA-AL - ANDINA-AY	LEfSe	ANDINA-AY	4.15344	0.00902344	0.00902344	**
d__Bacteria|Firmicutes|Clostridia|Oscillospirales|UCG-010|UCG-010	ANDINA-AL - ANDINA-AY	LEfSe	ANDINA-AY	4.01459	0.00902344	0.00902344	**
d__Bacteria|Firmicutes|Bacilli|Izemoplasmatales|Izemoplasmatales|Izemoplasmatales	ANDINA-AL - ANDINA-AY	LEfSe	ANDINA-AY	3.45247	0.00902344	0.00902344	**
d__Bacteria|Firmicutes|Clostridia|Oscillospirales|Butyricicoccaceae|UCG-008	ANDINA-AL - ANDINA-AY	LEfSe	ANDINA-AL	3.30892	0.00902344	0.00902344	**
d__Bacteria|Firmicutes|Negativicutes|Veillonellales-Selenomonadales|Veillonellaceae|Veillonella	ANDINA-AL - ANDINA-AY	LEfSe	ANDINA-AL	3.02865	0.00534568	0.00534568	**
d__Bacteria|Firmicutes|Clostridia|Peptococcales|Peptococcaceae|Peptococcus	ANDINA-AL - ANDINA-AY	LEfSe	ANDINA-AY	3.0205	0.00820774	0.00820774	**
d__Bacteria|Firmicutes|Clostridia|Oscillospirales|Ruminococcaceae|Caproiciproducens	ANDINA-AL - ANDINA-AY	LEfSe	ANDINA-AL	2.74568	0.00705833	0.00705833	**
d__Bacteria|Firmicutes|Bacilli|Erysipelotrichales|Erysipelatoclostridiaceae|UCG-004	ANDINA-AL - ANDINA-AY	LEfSe	ANDINA-AY	2.50069	0.00534568	0.00534568	**
d__Bacteria|Bacteroidota|Bacteroidia|Bacteroidales|Prevotellaceae|Prevotella	ANDINA-AL - ANDINA-AY	LEfSe	ANDINA-AL	4.34716	0.464702	0.464702	ns
d__Bacteria|Bacteroidota|Bacteroidia|Bacteroidales|Prevotellaceae|Prevotellaceae_UCG-004	ANDINA-AL - ANDINA-AY	LEfSe	ANDINA-AY	4.33221	0.0758002	0.0758002	ns
d__Bacteria|Firmicutes|Clostridia|Clostridia_vadinBB60_group|Clostridia_vadinBB60_group|Clostridia_vadinBB60_group	ANDINA-AL - ANDINA-AY	LEfSe	ANDINA-AY	4.29019	0.464702	0.464702	ns
d__Bacteria|Bacteroidota|Bacteroidia|Bacteroidales|Prevotellaceae|Alloprevotella	ANDINA-AL - ANDINA-AY	LEfSe	ANDINA-AY	4.08547	0.315979	0.315979	ns
d__Bacteria|Bacteroidota|Bacteroidia|Bacteroidales|p-251-o5|p-251-o5	ANDINA-AL - ANDINA-AY	LEfSe	ANDINA-AL	4.05506	0.169265	0.169265	ns
d__Bacteria|Firmicutes|Clostridia|Clostridia_UCG-014|Clostridia_UCG-014|Clostridia_UCG-014	ANDINA-AL - ANDINA-AY	LEfSe	ANDINA-AL	4.05128	0.174525	0.174525	ns
d__Bacteria|Firmicutes|Clostridia|Oscillospirales|Oscillospiraceae|UCG-005	ANDINA-AL - ANDINA-AY	LEfSe	ANDINA-AL	4.03294	0.174525	0.174525	ns
d__Bacteria|Bacteroidota|Bacteroidia|Bacteroidales|Rikenellaceae|Rikenellaceae_RC9_gut_group	ANDINA-AL - ANDINA-AY	LEfSe	ANDINA-AL	3.89459	0.250592	0.250592	ns
d__Bacteria|Firmicutes|Clostridia|Christensenellales|Christensenellaceae|Christensenellaceae_R-7_group	ANDINA-AL - ANDINA-AY	LEfSe	ANDINA-AL	3.88356	0.0758002	0.0758002	ns
d__Bacteria|Bacteroidota|Bacteroidia|Bacteroidales|Bacteroidales_BS11_gut_group|Bacteroidales_BS11_gut_group	ANDINA-AL - ANDINA-AY	LEfSe	ANDINA-AY	3.87357	0.0524116	0.0524116	ns
d__Bacteria|Bacteroidota|Bacteroidia|Bacteroidales|Bacteroidales_RF16_group|Bacteroidales_RF16_group	ANDINA-AL - ANDINA-AY	LEfSe	ANDINA-AL	3.87259	0.0758002	0.0758002	ns
d__Bacteria|Firmicutes|Clostridia|Monoglobales|Monoglobaceae|Monoglobus	ANDINA-AL - ANDINA-AY	LEfSe	ANDINA-AL	3.66746	0.117185	0.117185	ns
d__Bacteria|Firmicutes|Clostridia|Lachnospirales|Lachnospiraceae|Lachnospiraceae_XPB1014_group	ANDINA-AL - ANDINA-AY	LEfSe	ANDINA-AL	3.58803	0.435438	0.435438	ns
d__Bacteria|Firmicutes|Clostridia|Lachnospirales|Lachnospiraceae|Roseburia	ANDINA-AL - ANDINA-AY	LEfSe	ANDINA-AL	3.45473	0.117185	0.117185	ns
d__Bacteria|Firmicutes|Clostridia|Oscillospirales|Oscillospiraceae|NK4A214_group	ANDINA-AL - ANDINA-AY	LEfSe	ANDINA-AL	3.44763	0.464702	0.464702	ns
d__Bacteria|Firmicutes|Clostridia|Oscillospirales|Ruminococcaceae|UCG-001	ANDINA-AL - ANDINA-AY	LEfSe	ANDINA-AL	3.42904	0.401965	0.401965	ns
d__Bacteria|Firmicutes|Clostridia|Oscillospirales|Oscillospiraceae|Colidextribacter	ANDINA-AL - ANDINA-AY	LEfSe	ANDINA-AL	3.39896	0.174525	0.174525	ns
d__Bacteria|Firmicutes|Clostridia|Oscillospirales|Ruminococcaceae|[Eubacterium]_siraeum_group	ANDINA-AL - ANDINA-AY	LEfSe	ANDINA-AY	3.20604	0.250592	0.250592	ns
d__Bacteria|Bacteroidota|Bacteroidia|Bacteroidales|Prevotellaceae|Prevotellaceae_Ga6A1_group	ANDINA-AL - ANDINA-AY	LEfSe	ANDINA-AY	3.11014	0.435438	0.435438	ns
d__Bacteria|Firmicutes|Negativicutes|Acidaminococcales|Acidaminococcaceae|Phascolarctobacterium	ANDINA-AL - ANDINA-AY	LEfSe	ANDINA-AY	2.98704	0.12609	0.12609	ns
d__Bacteria|Firmicutes|Clostridia|Peptostreptococcales-Tissierellales|Anaerovoracaceae|Family_XIII_UCG-001	ANDINA-AL - ANDINA-AY	LEfSe	ANDINA-AL	2.93362	0.12609	0.12609	ns
d__Bacteria|Fibrobacterota|Fibrobacteria|Fibrobacterales|Fibrobacteraceae|Fibrobacter	ANDINA-AL - ANDINA-AY	LEfSe	ANDINA-AL	2.89962	0.0936926	0.0936926	ns
d__Bacteria|Firmicutes|Clostridia|Lachnospirales|Lachnospiraceae|Lachnospiraceae_UCG-001	ANDINA-AL - ANDINA-AY	LEfSe	ANDINA-AY	2.80358	0.131379	0.131379	ns
d__Bacteria|Firmicutes|Clostridia|Oscillospirales|Oscillospiraceae|V9D2013_group	ANDINA-AL - ANDINA-AY	LEfSe	ANDINA-AL	2.79506	0.174525	0.174525	ns
d__Bacteria|Firmicutes|Clostridia|Lachnospirales|Lachnospiraceae|GCA-900066575	ANDINA-AL - ANDINA-AY	LEfSe	ANDINA-AL	2.7555	0.347208	0.347208	ns
d__Bacteria|Bacteroidota|Bacteroidia|Bacteroidales|Rikenellaceae|dgA-11_gut_group	ANDINA-AL - ANDINA-AY	LEfSe	ANDINA-AY	2.75122	0.0524116	0.0524116	ns
d__Bacteria|Firmicutes|Clostridia|Clostridia|Hungateiclostridiaceae|Saccharofermentans	ANDINA-AL - ANDINA-AY	LEfSe	ANDINA-AL	2.71235	0.317311	0.317311	ns
d__Bacteria|Firmicutes|Clostridia|Lachnospirales|Lachnospiraceae|[Eubacterium]_xylanophilum_group	ANDINA-AL - ANDINA-AY	LEfSe	ANDINA-AL	2.69812	0.435438	0.435438	ns
d__Bacteria|Synergistota|Synergistia|Synergistales|Synergistaceae|Pyramidobacter	ANDINA-AL - ANDINA-AY	LEfSe	ANDINA-AY	2.66807	0.0758002	0.0758002	ns
d__Bacteria|Firmicutes|Clostridia|Oscillospirales|Butyricicoccaceae|UCG-009	ANDINA-AL - ANDINA-AY	LEfSe	ANDINA-AY	2.64967	0.117185	0.117185	ns
d__Bacteria|Proteobacteria|Gammaproteobacteria|Burkholderiales|Sutterellaceae|Parasutterella	ANDINA-AL - ANDINA-AY	LEfSe	ANDINA-AL	2.57838	0.347208	0.347208	ns
d__Bacteria|Firmicutes|Clostridia|Oscillospirales|Ruminococcaceae|Candidatus_Soleaferrea	ANDINA-AL - ANDINA-AY	LEfSe	ANDINA-AY	2.57455	0.435438	0.435438	ns
d__Bacteria|Bacteroidota|Bacteroidia|Bacteroidales|Tannerellaceae|Parabacteroides	ANDINA-AL - ANDINA-AY	LEfSe	ANDINA-AY	2.55116	0.0539064	0.0539064	ns
d__Bacteria|Bacteroidota|Bacteroidia|Bacteroidales|Prevotellaceae|Prevotellaceae_NK3B31_group	ANDINA-AL - ANDINA-AY	LEfSe	ANDINA-AY	2.54115	0.0524116	0.0524116	ns
d__Bacteria|Firmicutes|Clostridia|Lachnospirales|Defluviitaleaceae|Defluviitaleaceae_UCG-011	ANDINA-AL - ANDINA-AY	LEfSe	ANDINA-AY	2.39707	0.0749129	0.0749129	ns
d__Bacteria|Firmicutes|Clostridia|Lachnospirales|Lachnospiraceae|Moryella	ANDINA-AL - ANDINA-AY	LEfSe	ANDINA-AL	2.31568	0.0846698	0.0846698	ns
d__Bacteria|Firmicutes|Clostridia|Lachnospirales|Lachnospiraceae|Tuzzerella	ANDINA-AL - ANDINA-AY	LEfSe	ANDINA-AY	2.23703	0.0539064	0.0539064	ns
d__Bacteria|Firmicutes|Clostridia|Peptostreptococcales-Tissierellales|Anaerovoracaceae|[Eubacterium]_nodatum_group	ANDINA-AL - ANDINA-AY	LEfSe	ANDINA-AY	2.2164	0.250592	0.250592	ns
d__Bacteria|Proteobacteria|Gammaproteobacteria|Aeromonadales|Succinivibrionaceae|Succinivibrio	ANDINA-AL - ANDINA-AY	LEfSe	ANDINA-AL	2.16668	0.317311	0.317311	ns
d__Bacteria|Bacteroidota|Bacteroidia|Bacteroidales|Rikenellaceae|hoa5-07d05_gut_group	ANDINA-AL - ANDINA-AY	LEfSe	ANDINA-AL	2.09565	0.147499	0.147499	ns
d__Bacteria|Firmicutes|Bacilli|Bacillales|Bacillaceae|Bacillus	ANDINA-AL - ANDINA-AY	LEfSe	ANDINA-AL	2.07564	0.347208	0.347208	ns
d__Bacteria|Firmicutes|Clostridia|Lachnospirales|Lachnospiraceae|Lachnospiraceae_NK3A20_group	ANDINA-AL - ANDINA-AY	LEfSe	ANDINA-AL	2.06227	0.317311	0.317311	ns
d__Bacteria|Firmicutes|Clostridia|Peptostreptococcales-Tissierellales|Anaerovoracaceae|Mogibacterium	ANDINA-AL - ANDINA-AY	LEfSe	ANDINA-AY	2.03952	0.459207	0.459207	ns
d__Bacteria|Patescibacteria|Saccharimonadia|Saccharimonadales|Saccharimonadaceae|Candidatus_Saccharimonas	ANDINA-AL - ANDINA-AY	LEfSe	ANDINA-AL	1.97194	0.332112	0.332112	ns
d__Bacteria|Firmicutes|Bacilli|Erysipelotrichales|Erysipelotrichaceae|Erysipelothrix	ANDINA-AL - ANDINA-AY	LEfSe	ANDINA-AL	1.96541	0.131379	0.131379	ns
d__Bacteria|Actinobacteriota|Actinobacteria|Corynebacteriales|Corynebacteriaceae|Corynebacterium	ANDINA-AL - ANDINA-AY	LEfSe	ANDINA-AL	1.88716	0.317311	0.317311	ns
d__Bacteria|Firmicutes|Clostridia|Lachnospirales|Lachnospiraceae|Lachnospiraceae_ND3007_group	ANDINA-AL - ANDINA-AY	LEfSe	ANDINA-AY	1.84922	0.0946707	0.0946707	ns
d__Bacteria|Firmicutes|Clostridia|Lachnospirales|Lachnospiraceae|Marvinbryantia	ANDINA-AL - ANDINA-AY	LEfSe	ANDINA-AL	1.82385	0.0539064	0.0539064	ns
d__Bacteria|Firmicutes|Clostridia|Lachnospirales|Lachnospiraceae|[Eubacterium]_hallii_group	ANDINA-AL - ANDINA-AY	LEfSe	ANDINA-AL	1.81611	0.136037	0.136037	ns
d__Bacteria|Actinobacteriota|Actinobacteria|Corynebacteriales|Nocardiaceae|Rhodococcus	ANDINA-AL - ANDINA-AY	LEfSe	ANDINA-AL	1.81475	0.368364	0.368364	ns
d__Bacteria|Firmicutes|Bacilli|Staphylococcales|Staphylococcaceae|Salinicoccus	ANDINA-AL - ANDINA-AY	LEfSe	ANDINA-AL	1.80471	0.317311	0.317311	ns
d__Bacteria|Proteobacteria|Gammaproteobacteria|Burkholderiales|Neisseriaceae|Neisseria	ANDINA-AL - ANDINA-AY	LEfSe	ANDINA-AL	1.77776	0.317311	0.317311	ns
d__Bacteria|Verrucomicrobiota|Lentisphaeria|Victivallales|Victivallaceae|Victivallis	ANDINA-AL - ANDINA-AY	LEfSe	ANDINA-AL	1.75992	0.317311	0.317311	ns
d__Bacteria|Firmicutes|Bacilli|Lactobacillales|Carnobacteriaceae|Atopostipes	ANDINA-AL - ANDINA-AY	LEfSe	ANDINA-AL	1.74799	0.317311	0.317311	ns
d__Bacteria|Firmicutes|Clostridia|Oscillospirales|Ruminococcaceae|Harryflintia	ANDINA-AL - ANDINA-AY	LEfSe	ANDINA-AL	1.69771	0.317311	0.317311	ns
d__Bacteria|Firmicutes|Clostridia|Oscillospirales|Oscillospiraceae|Sporobacter	ANDINA-AL - ANDINA-AY	LEfSe	ANDINA-AL	1.69625	0.317311	0.317311	ns
d__Bacteria|Firmicutes|Bacilli|Erysipelotrichales|Erysipelotrichaceae|Turicibacter	ANDINA-AL - ANDINA-AY	LEfSe	ANDINA-AL	1.6955	0.136037	0.136037	ns
d__Bacteria|Firmicutes|Clostridia|Lachnospirales|Lachnospiraceae|Lachnospiraceae_UCG-006	ANDINA-AL - ANDINA-AY	LEfSe	ANDINA-AL	1.68471	0.317311	0.317311	ns
d__Bacteria|Firmicutes|Clostridia|Oscillospirales|Ruminococcaceae|Faecalibacterium	ANDINA-AL - ANDINA-AY	LEfSe	ANDINA-AL	1.67667	0.317311	0.317311	ns
d__Bacteria|Firmicutes|Clostridia|Oscillospirales|Oscillospiraceae|UCG-007	ANDINA-AL - ANDINA-AY	LEfSe	ANDINA-AL	1.65219	0.368364	0.368364	ns
d__Bacteria|Firmicutes|Clostridia|Oscillospirales|[Clostridium]_methylpentosum_group|[Clostridium]_methylpentosum_group	ANDINA-AL - ANDINA-AY	LEfSe	ANDINA-AL	1.62761	0.368364	0.368364	ns
d__Bacteria|Firmicutes|Bacilli|Staphylococcales|Staphylococcaceae|Jeotgalicoccus	ANDINA-AL - ANDINA-AY	LEfSe	ANDINA-AL	1.60392	0.317311	0.317311	ns
d__Bacteria|Proteobacteria|Gammaproteobacteria|Pseudomonadales|Moraxellaceae|Acinetobacter	ANDINA-AL - ANDINA-AY	LEfSe	ANDINA-AL	1.59558	0.317311	0.317311	ns
d__Bacteria|Firmicutes|Bacilli|Erysipelotrichales|Erysipelatoclostridiaceae|Erysipelatoclostridium	ANDINA-AL - ANDINA-AY	LEfSe	ANDINA-AL	1.57824	0.317311	0.317311	ns
d__Bacteria|Bacteroidota|Bacteroidia|Sphingobacteriales|Sphingobacteriaceae|Sphingobacterium	ANDINA-AL - ANDINA-AY	LEfSe	ANDINA-AY	1.55348	0.410117	0.410117	ns
d__Bacteria|Actinobacteriota|Actinobacteria|Micrococcales|Micrococcaceae|Yaniella	ANDINA-AL - ANDINA-AY	LEfSe	ANDINA-AL	1.55219	0.317311	0.317311	ns
d__Bacteria|Firmicutes|Clostridia|Peptostreptococcales-Tissierellales|Anaerovoracaceae|Family_XIII_AD3011_group	ANDINA-AL - ANDINA-AY	LEfSe	ANDINA-AY	1.54047	0.116074	0.116074	ns
d__Bacteria|Bacteroidota|Bacteroidia|Bacteroidales|Marinifilaceae|Odoribacter	ANDINA-AL - ANDINA-AY	LEfSe	ANDINA-AL	1.53342	0.317311	0.317311	ns
d__Bacteria|Spirochaetota|Spirochaetia|Spirochaetales|Spirochaetaceae|Sphaerochaeta	ANDINA-AL - ANDINA-AY	LEfSe	ANDINA-AL	1.53009	0.317311	0.317311	ns
d__Bacteria|Firmicutes|Clostridia|Lachnospirales|Lachnospiraceae|[Eubacterium]_ventriosum_group	ANDINA-AL - ANDINA-AY	LEfSe	ANDINA-AL	1.52381	0.317311	0.317311	ns
d__Bacteria|Proteobacteria|Gammaproteobacteria|Xanthomonadales|Xanthomonadaceae|Stenotrophomonas	ANDINA-AL - ANDINA-AY	LEfSe	ANDINA-AL	1.51232	0.435438	0.435438	ns
d__Bacteria|Proteobacteria|Gammaproteobacteria|Pseudomonadales|Moraxellaceae|Psychrobacter	ANDINA-AL - ANDINA-AY	LEfSe	ANDINA-AL	1.50843	0.317311	0.317311	ns
d__Bacteria|Proteobacteria|Gammaproteobacteria|Burkholderiales|Oxalobacteraceae|Oxalobacter	ANDINA-AL - ANDINA-AY	LEfSe	ANDINA-AL	1.50708	0.317311	0.317311	ns
d__Bacteria|Bacteroidota|Bacteroidia|Bacteroidales|Marinifilaceae|Sanguibacteroides	ANDINA-AL - ANDINA-AY	LEfSe	ANDINA-AL	1.49663	0.317311	0.317311	ns
d__Bacteria|Firmicutes|Incertae_Sedis|DTU014|DTU014|DTU014	ANDINA-AL - ANDINA-AY	LEfSe	ANDINA-AL	1.45202	0.317311	0.317311	ns
d__Bacteria|Desulfobacterota|Desulfuromonadia|Bradymonadales|Bradymonadales|Bradymonadales	ANDINA-AL - ANDINA-AY	LEfSe	ANDINA-AL	1.40448	0.317311	0.317311	ns
d__Bacteria|Firmicutes|Clostridia|Lachnospirales|Lachnospiraceae|Lachnospiraceae_FCS020_group	ANDINA-AL - ANDINA-AY	LEfSe	ANDINA-AY	1.38433	0.195539	0.195539	ns
d__Bacteria|Firmicutes|Bacilli|Mycoplasmatales|Mycoplasmataceae|Ureaplasma	ANDINA-AL - ANDINA-AY	LEfSe	ANDINA-AL	1.33594	0.317311	0.317311	ns
d__Bacteria|Bacteroidota|Bacteroidia|Bacteroidales|Marinifilaceae|Butyricimonas	ANDINA-AL - ANDINA-AY	LEfSe	ANDINA-AL	1.0769	0.410117	0.410117	ns
d__Bacteria|Verrucomicrobiota|Verrucomicrobiae|Opitutales|Puniceicoccaceae|Cerasicoccus	ANDINA-AL - ANDINA-AY	LEfSe	ANDINA-AL	0.849117	0.317311	0.317311	ns
d__Bacteria|Proteobacteria|Gammaproteobacteria|Burkholderiales|Burkholderiaceae|Burkholderia-Caballeronia-Paraburkholderia	ANDINA-AL - ANDINA-AY	LEfSe	ANDINA-AL	0.585255	0.317311	0.317311	ns
d__Bacteria|Campilobacterota|Campylobacteria|Campylobacterales|Campylobacteraceae|Campylobacter	ANDINA-AL - ANDINA-AY	LEfSe	ANDINA-AL	-0.958802	0.317311	0.317311	ns
d__Bacteria|WPS-2|WPS-2|WPS-2|WPS-2|WPS-2	ANDINA-AL - ANDINA-AY	LEfSe	ANDINA-AL	-1.41965	0.317311	0.317311	ns

## Sheet: 2-LDA_INTI
Taxa	Comparison	Method	Group	LDA	P.unadj	P.adj	Significance
d__Bacteria|Firmicutes|Clostridia|Oscillospirales|Ruminococcaceae|Ruminococcus	INTI-AL - INTI-AY	LEfSe	INTI-AY	4.30711	0.0274863	0.0274863	*
d__Bacteria|Bacteroidota|Bacteroidia|Flavobacteriales|Weeksellaceae|Chryseobacterium	INTI-AL - INTI-AY	LEfSe	INTI-AY	1.9969	0.0318231	0.0318231	*
d__Bacteria|Bacteroidota|Bacteroidia|Bacteroidales|Prevotellaceae|Prevotella	INTI-AL - INTI-AY	LEfSe	INTI-AL	4.64947	0.327187	0.327187	ns
d__Bacteria|Firmicutes|Clostridia|Oscillospirales|Oscillospiraceae|UCG-005	INTI-AL - INTI-AY	LEfSe	INTI-AY	4.15849	0.141645	0.141645	ns
d__Bacteria|Spirochaetota|Spirochaetia|Spirochaetales|Spirochaetaceae|Treponema	INTI-AL - INTI-AY	LEfSe	INTI-AL	4.11968	0.141645	0.141645	ns
d__Bacteria|Firmicutes|Clostridia|Oscillospirales|Oscillospiraceae|NK4A214_group	INTI-AL - INTI-AY	LEfSe	INTI-AL	4.00865	0.141645	0.141645	ns
d__Bacteria|Bacteroidota|Bacteroidia|Bacteroidales|Prevotellaceae|Prevotellaceae_UCG-003	INTI-AL - INTI-AY	LEfSe	INTI-AL	4.00491	0.318985	0.318985	ns
d__Bacteria|Firmicutes|Clostridia|Oscillospirales|Oscillospiraceae|Colidextribacter	INTI-AL - INTI-AY	LEfSe	INTI-AY	3.87162	0.0864107	0.0864107	ns
d__Bacteria|Bacteroidota|Bacteroidia|Bacteroidales|F082|F082	INTI-AL - INTI-AY	LEfSe	INTI-AY	3.83393	0.327187	0.327187	ns
d__Bacteria|Firmicutes|Clostridia|Oscillospirales|UCG-010|UCG-010	INTI-AL - INTI-AY	LEfSe	INTI-AY	3.82242	0.327187	0.327187	ns
d__Bacteria|Campilobacterota|Campylobacteria|Campylobacterales|Helicobacteraceae|Helicobacter	INTI-AL - INTI-AY	LEfSe	INTI-AY	3.76001	0.0864107	0.0864107	ns
d__Bacteria|Firmicutes|Clostridia|Lachnospirales|Lachnospiraceae|Acetatifactor	INTI-AL - INTI-AY	LEfSe	INTI-AL	3.68935	0.220671	0.220671	ns
d__Bacteria|Firmicutes|Clostridia|Lachnospirales|Lachnospiraceae|Lachnospiraceae_NK4A136_group	INTI-AL - INTI-AY	LEfSe	INTI-AY	3.67791	0.220671	0.220671	ns
d__Bacteria|Bacteroidota|Bacteroidia|Bacteroidales|Prevotellaceae|Alloprevotella	INTI-AL - INTI-AY	LEfSe	INTI-AL	3.55958	0.460558	0.460558	ns
d__Bacteria|Firmicutes|Clostridia|Clostridia_vadinBB60_group|Clostridia_vadinBB60_group|Clostridia_vadinBB60_group	INTI-AL - INTI-AY	LEfSe	INTI-AY	3.52821	0.462433	0.462433	ns
d__Bacteria|Firmicutes|Clostridia|Oscillospirales|[Eubacterium]_coprostanoligenes_group|[Eubacterium]_coprostanoligenes_group	INTI-AL - INTI-AY	LEfSe	INTI-AY	3.50218	0.327187	0.327187	ns
d__Bacteria|Firmicutes|Clostridia|Clostridia_UCG-014|Clostridia_UCG-014|Clostridia_UCG-014	INTI-AL - INTI-AY	LEfSe	INTI-AL	3.48639	0.462433	0.462433	ns
d__Bacteria|Firmicutes|Clostridia|Oscillospirales|Oscillospiraceae|Oscillibacter	INTI-AL - INTI-AY	LEfSe	INTI-AY	3.26258	0.141645	0.141645	ns
d__Bacteria|Bacteroidota|Bacteroidia|Bacteroidales|Prevotellaceae|Prevotellaceae_NK3B31_group	INTI-AL - INTI-AY	LEfSe	INTI-AY	3.11626	0.454817	0.454817	ns
d__Bacteria|Desulfobacterota|Desulfovibrionia|Desulfovibrionales|Desulfovibrionaceae|Desulfovibrio	INTI-AL - INTI-AY	LEfSe	INTI-AL	3.06488	0.462433	0.462433	ns
d__Bacteria|Firmicutes|Clostridia|Lachnospirales|Lachnospiraceae|GCA-900066575	INTI-AL - INTI-AY	LEfSe	INTI-AY	3.01803	0.327187	0.327187	ns
d__Bacteria|Firmicutes|Clostridia|Monoglobales|Monoglobaceae|Monoglobus	INTI-AL - INTI-AY	LEfSe	INTI-AY	3.01769	0.220671	0.220671	ns
d__Bacteria|Bacteroidota|Bacteroidia|Bacteroidales|Bacteroidaceae|Bacteroides	INTI-AL - INTI-AY	LEfSe	INTI-AY	2.90034	0.220671	0.220671	ns
d__Bacteria|Firmicutes|Clostridia|Oscillospirales|Butyricicoccaceae|UCG-008	INTI-AL - INTI-AY	LEfSe	INTI-AL	2.86433	0.327187	0.327187	ns
d__Bacteria|Firmicutes|Clostridia|Lachnospirales|Lachnospiraceae|Roseburia	INTI-AL - INTI-AY	LEfSe	INTI-AY	2.82769	0.141645	0.141645	ns
d__Bacteria|Verrucomicrobiota|Kiritimatiellae|WCHB1-41|WCHB1-41|WCHB1-41	INTI-AL - INTI-AY	LEfSe	INTI-AL	2.79817	0.327187	0.327187	ns
d__Bacteria|Firmicutes|Clostridia|Oscillospirales|Oscillospiraceae|Flavonifractor	INTI-AL - INTI-AY	LEfSe	INTI-AL	2.76675	0.263552	0.263552	ns
d__Bacteria|Firmicutes|Clostridia|Lachnospirales|Lachnospiraceae|Lachnoclostridium	INTI-AL - INTI-AY	LEfSe	INTI-AY	2.61284	0.318985	0.318985	ns
d__Bacteria|Firmicutes|Clostridia|Oscillospirales|Oscillospiraceae|V9D2013_group	INTI-AL - INTI-AY	LEfSe	INTI-AL	2.60483	0.325163	0.325163	ns
d__Bacteria|Firmicutes|Clostridia|Oscillospirales|Oscillospiraceae|Intestinimonas	INTI-AL - INTI-AY	LEfSe	INTI-AY	2.5608	0.0850999	0.0850999	ns
d__Bacteria|Bacteroidota|Bacteroidia|Bacteroidales|Rikenellaceae|dgA-11_gut_group	INTI-AL - INTI-AY	LEfSe	INTI-AY	2.5559	0.454817	0.454817	ns
d__Bacteria|Firmicutes|Clostridia|Lachnospirales|Lachnospiraceae|Lachnospiraceae_UCG-010	INTI-AL - INTI-AY	LEfSe	INTI-AY	2.49321	0.220671	0.220671	ns
d__Bacteria|Firmicutes|Clostridia|Peptostreptococcales-Tissierellales|Anaerovoracaceae|Mogibacterium	INTI-AL - INTI-AY	LEfSe	INTI-AY	2.43262	0.212881	0.212881	ns
d__Bacteria|Firmicutes|Clostridia|Oscillospirales|Butyricicoccaceae|Butyricicoccus	INTI-AL - INTI-AY	LEfSe	INTI-AL	2.35438	0.212881	0.212881	ns
d__Bacteria|Firmicutes|Clostridia|Peptostreptococcales-Tissierellales|Anaerovoracaceae|Family_XIII_AD3011_group	INTI-AL - INTI-AY	LEfSe	INTI-AY	2.27058	0.212881	0.212881	ns
d__Bacteria|Firmicutes|Clostridia|Lachnospirales|Defluviitaleaceae|Defluviitaleaceae_UCG-011	INTI-AL - INTI-AY	LEfSe	INTI-AY	2.26854	0.220671	0.220671	ns
d__Bacteria|Firmicutes|Bacilli|Bacillales|Bacillaceae|Bacillus	INTI-AL - INTI-AY	LEfSe	INTI-AY	2.2531	0.327187	0.327187	ns
d__Bacteria|Actinobacteriota|Actinobacteria|Corynebacteriales|Nocardiaceae|Rhodococcus	INTI-AL - INTI-AY	LEfSe	INTI-AL	2.24677	0.107405	0.107405	ns
d__Bacteria|Firmicutes|Clostridia|Lachnospirales|Lachnospiraceae|Lachnospiraceae_ND3007_group	INTI-AL - INTI-AY	LEfSe	INTI-AY	2.23045	0.0963193	0.0963193	ns
d__Bacteria|Firmicutes|Clostridia|Oscillospirales|Oscillospirales|Oscillospirales	INTI-AL - INTI-AY	LEfSe	INTI-AL	2.20785	0.263552	0.263552	ns
d__Bacteria|Proteobacteria|Gammaproteobacteria|Aeromonadales|Succinivibrionaceae|Succinivibrio	INTI-AL - INTI-AY	LEfSe	INTI-AL	2.13276	0.244355	0.244355	ns
d__Bacteria|Firmicutes|Clostridia|Lachnospirales|Lachnospiraceae|[Eubacterium]_fissicatena_group	INTI-AL - INTI-AY	LEfSe	INTI-AL	2.11573	0.371093	0.371093	ns
d__Bacteria|Firmicutes|Clostridia|Oscillospirales|Butyricicoccaceae|UCG-009	INTI-AL - INTI-AY	LEfSe	INTI-AL	2.11126	0.462433	0.462433	ns
d__Bacteria|Firmicutes|Clostridia|Oscillospirales|Oscillospiraceae|Oscillospira	INTI-AL - INTI-AY	LEfSe	INTI-AL	2.02886	0.371093	0.371093	ns
d__Bacteria|Firmicutes|Clostridia|Oscillospirales|[Clostridium]_methylpentosum_group|[Clostridium]_methylpentosum_group	INTI-AL - INTI-AY	LEfSe	INTI-AL	1.96347	0.371093	0.371093	ns
d__Bacteria|Firmicutes|Clostridia|Peptostreptococcales-Tissierellales|Anaerovoracaceae|Anaerovorax	INTI-AL - INTI-AY	LEfSe	INTI-AL	1.95216	0.0603405	0.0603405	ns
d__Bacteria|Desulfobacterota|Desulfuromonadia|Bradymonadales|Bradymonadales|Bradymonadales	INTI-AL - INTI-AY	LEfSe	INTI-AL	1.93787	0.263552	0.263552	ns
d__Bacteria|Proteobacteria|Gammaproteobacteria|Pseudomonadales|Pseudomonadaceae|Pseudomonas	INTI-AL - INTI-AY	LEfSe	INTI-AY	1.90741	0.327187	0.327187	ns
d__Bacteria|Firmicutes|Clostridia|Lachnospirales|Lachnospiraceae|Tyzzerella	INTI-AL - INTI-AY	LEfSe	INTI-AL	1.90733	0.244355	0.244355	ns
d__Bacteria|Firmicutes|Clostridia|Oscillospirales|Ruminococcaceae|Anaerofilum	INTI-AL - INTI-AY	LEfSe	INTI-AL	1.80688	0.263552	0.263552	ns
d__Bacteria|Firmicutes|Clostridia|Lachnospirales|Lachnospiraceae|XBB1006	INTI-AL - INTI-AY	LEfSe	INTI-AL	1.74931	0.371093	0.371093	ns
d__Bacteria|Bacteroidota|Bacteroidia|Bacteroidales|Marinifilaceae|Sanguibacteroides	INTI-AL - INTI-AY	LEfSe	INTI-AY	1.73726	0.0807664	0.0807664	ns
d__Bacteria|Firmicutes|Clostridia|Lachnospirales|Lachnospiraceae|Lachnospiraceae_UCG-006	INTI-AL - INTI-AY	LEfSe	INTI-AL	1.71511	0.263552	0.263552	ns
d__Bacteria|Verrucomicrobiota|Lentisphaeria|Victivallales|Victivallaceae|Victivallaceae	INTI-AL - INTI-AY	LEfSe	INTI-AL	1.68747	0.179712	0.179712	ns
d__Bacteria|Actinobacteriota|Coriobacteriia|Coriobacteriales|Eggerthellaceae|Enterorhabdus	INTI-AL - INTI-AY	LEfSe	INTI-AL	1.67329	0.466854	0.466854	ns
d__Bacteria|Firmicutes|Bacilli|Erysipelotrichales|Erysipelotrichaceae|Ileibacterium	INTI-AL - INTI-AY	LEfSe	INTI-AL	1.67233	0.283131	0.283131	ns
d__Bacteria|Firmicutes|Clostridia|Lachnospirales|Lachnospiraceae|Lachnospiraceae_NK3A20_group	INTI-AL - INTI-AY	LEfSe	INTI-AL	1.65012	0.263552	0.263552	ns
d__Bacteria|Verrucomicrobiota|Lentisphaeria|Victivallales|Victivallaceae|Victivallis	INTI-AL - INTI-AY	LEfSe	INTI-AY	1.60567	0.0807664	0.0807664	ns
d__Bacteria|Proteobacteria|Gammaproteobacteria|Enterobacterales|Enterobacteriaceae|Escherichia-Shigella	INTI-AL - INTI-AY	LEfSe	INTI-AL	1.56065	0.263552	0.263552	ns
d__Bacteria|Actinobacteriota|Actinobacteria|Micrococcales|Micrococcaceae|Paeniglutamicibacter	INTI-AL - INTI-AY	LEfSe	INTI-AL	1.55899	0.371093	0.371093	ns
d__Bacteria|Firmicutes|Incertae_Sedis|DTU014|DTU014|DTU014	INTI-AL - INTI-AY	LEfSe	INTI-AL	1.52215	0.371093	0.371093	ns
d__Bacteria|Firmicutes|Clostridia|Oscillospirales|Oscillospiraceae|UCG-007	INTI-AL - INTI-AY	LEfSe	INTI-AL	1.49717	0.263552	0.263552	ns
d__Bacteria|Bacteroidota|Bacteroidia|Sphingobacteriales|Sphingobacteriaceae|Sphingobacterium	INTI-AL - INTI-AY	LEfSe	INTI-AY	1.47462	0.442771	0.442771	ns
d__Bacteria|Firmicutes|Clostridia|Oscillospirales|Oscillospiraceae|UCG-003	INTI-AL - INTI-AY	LEfSe	INTI-AL	1.47448	0.371093	0.371093	ns
d__Bacteria|Firmicutes|Clostridia|Oscillospirales|Oscillospirales|Hydrogenoanaerobacterium	INTI-AL - INTI-AY	LEfSe	INTI-AL	1.47373	0.371093	0.371093	ns
d__Bacteria|Spirochaetota|Spirochaetia|Spirochaetales|Spirochaetaceae|Sphaerochaeta	INTI-AL - INTI-AY	LEfSe	INTI-AL	1.46579	0.371093	0.371093	ns
d__Bacteria|Firmicutes|Clostridia|Oscillospirales|Ruminococcaceae|Angelakisella	INTI-AL - INTI-AY	LEfSe	INTI-AL	1.42323	0.263552	0.263552	ns
d__Bacteria|Firmicutes|Clostridia|Lachnospirales|Lachnospiraceae|Tuzzerella	INTI-AL - INTI-AY	LEfSe	INTI-AL	1.37715	0.371093	0.371093	ns
d__Bacteria|Firmicutes|Bacilli|Staphylococcales|Staphylococcaceae|Salinicoccus	INTI-AL - INTI-AY	LEfSe	INTI-AL	1.37712	0.371093	0.371093	ns
d__Bacteria|Proteobacteria|Gammaproteobacteria|Xanthomonadales|Xanthomonadaceae|Stenotrophomonas	INTI-AL - INTI-AY	LEfSe	INTI-AL	1.35565	0.466854	0.466854	ns
d__Bacteria|Firmicutes|Bacilli|Paenibacillales|Paenibacillaceae|Paenibacillus	INTI-AL - INTI-AY	LEfSe	INTI-AL	1.35308	0.371093	0.371093	ns
d__Bacteria|Proteobacteria|Gammaproteobacteria|Pseudomonadales|Moraxellaceae|Psychrobacter	INTI-AL - INTI-AY	LEfSe	INTI-AL	1.34086	0.371093	0.371093	ns
d__Bacteria|Firmicutes|Clostridia|Lachnospirales|Lachnospiraceae|Marvinbryantia	INTI-AL - INTI-AY	LEfSe	INTI-AL	1.28936	0.371093	0.371093	ns
d__Bacteria|Firmicutes|Bacilli|Erysipelotrichales|Erysipelotrichaceae|Turicibacter	INTI-AL - INTI-AY	LEfSe	INTI-AL	1.26682	0.371093	0.371093	ns
d__Bacteria|Firmicutes|Clostridia|Lachnospirales|Lachnospiraceae|Lachnospiraceae_FCS020_group	INTI-AL - INTI-AY	LEfSe	INTI-AL	1.22037	0.371093	0.371093	ns
d__Bacteria|Firmicutes|Bacilli|Mycoplasmatales|Mycoplasmataceae|Ureaplasma	INTI-AL - INTI-AY	LEfSe	INTI-AL	1.19697	0.371093	0.371093	ns
d__Bacteria|Actinobacteriota|Actinobacteria|Bifidobacteriales|Bifidobacteriaceae|Alloscardovia	INTI-AL - INTI-AY	LEfSe	INTI-AL	1.17599	0.371093	0.371093	ns
d__Bacteria|Firmicutes|Clostridia|Lachnospirales|Lachnospiraceae|Lachnospiraceae_NK4B4_group	INTI-AL - INTI-AY	LEfSe	INTI-AL	1.17599	0.371093	0.371093	ns
d__Bacteria|Patescibacteria|Saccharimonadia|Saccharimonadales|Saccharimonadaceae|Candidatus_Saccharimonas	INTI-AL - INTI-AY	LEfSe	INTI-AL	1.16655	0.263552	0.263552	ns
d__Bacteria|Firmicutes|Clostridia|Clostridiales|Clostridiaceae|Sarcina	INTI-AL - INTI-AY	LEfSe	INTI-AL	1.13111	0.371093	0.371093	ns
d__Bacteria|Firmicutes|Clostridia|Lachnospirales|Lachnospiraceae|Acetitomaculum	INTI-AL - INTI-AY	LEfSe	INTI-AL	0.986772	0.179712	0.179712	ns
d__Bacteria|Planctomycetota|vadinHA49|vadinHA49|vadinHA49|vadinHA49	INTI-AL - INTI-AY	LEfSe	INTI-AL	-0.868637	0.179712	0.179712	ns

## Sheet: 3-LDA_PERU
Taxa	Comparison	Method	Group	LDA	P.unadj	P.adj	Significance
d__Bacteria|Bacteroidota|Bacteroidia|Bacteroidales|Prevotellaceae|Prevotellaceae_UCG-004	PERÚ-AL - PERÚ-AY	LEfSe	PERÚ-AY	4.34888	0.0143059	0.0143059	*
d__Bacteria|Firmicutes|Clostridia|Clostridia_UCG-014|Clostridia_UCG-014|Clostridia_UCG-014	PERÚ-AL - PERÚ-AY	LEfSe	PERÚ-AL	4.18703	0.0143059	0.0143059	*
d__Bacteria|Firmicutes|Clostridia|Oscillospirales|Oscillospiraceae|NK4A214_group	PERÚ-AL - PERÚ-AY	LEfSe	PERÚ-AL	4.02188	0.0274863	0.0274863	*
d__Bacteria|Verrucomicrobiota|Kiritimatiellae|WCHB1-41|WCHB1-41|WCHB1-41	PERÚ-AL - PERÚ-AY	LEfSe	PERÚ-AY	3.67964	0.0143059	0.0143059	*
d__Bacteria|Firmicutes|Clostridia|Monoglobales|Monoglobaceae|Monoglobus	PERÚ-AL - PERÚ-AY	LEfSe	PERÚ-AY	3.52517	0.0143059	0.0143059	*
d__Bacteria|Elusimicrobiota|Elusimicrobia|Elusimicrobiales|Elusimicrobiaceae|Elusimicrobium	PERÚ-AL - PERÚ-AY	LEfSe	PERÚ-AY	3.01345	0.0490901	0.0490901	*
d__Bacteria|Bacteroidota|Bacteroidia|Bacteroidales|Bacteroidaceae|Bacteroides	PERÚ-AL - PERÚ-AY	LEfSe	PERÚ-AY	2.71872	0.0274863	0.0274863	*
d__Bacteria|Firmicutes|Clostridia|Oscillospirales|Butyricicoccaceae|UCG-009	PERÚ-AL - PERÚ-AY	LEfSe	PERÚ-AY	2.54427	0.0268436	0.0268436	*
d__Bacteria|Firmicutes|Clostridia|Lachnospirales|Lachnospiraceae|Frisingicoccus	PERÚ-AL - PERÚ-AY	LEfSe	PERÚ-AY	2.37751	0.029049	0.029049	*
d__Bacteria|Firmicutes|Clostridia|Lachnospirales|Lachnospiraceae|Lachnospiraceae_ND3007_group	PERÚ-AL - PERÚ-AY	LEfSe	PERÚ-AY	2.15634	0.0105153	0.0105153	*
d__Bacteria|Verrucomicrobiota|Lentisphaeria|Victivallales|vadinBE97|vadinBE97	PERÚ-AL - PERÚ-AY	LEfSe	PERÚ-AY	1.40654	0.029049	0.029049	*
d__Bacteria|Bacteroidota|Bacteroidia|Bacteroidales|Muribaculaceae|Muribaculaceae	PERÚ-AL - PERÚ-AY	LEfSe	PERÚ-AL	4.41843	0.141645	0.141645	ns
d__Bacteria|Bacteroidota|Bacteroidia|Bacteroidales|Prevotellaceae|Prevotella	PERÚ-AL - PERÚ-AY	LEfSe	PERÚ-AL	4.37782	0.327187	0.327187	ns
d__Bacteria|Bacteroidota|Bacteroidia|Bacteroidales|F082|F082	PERÚ-AL - PERÚ-AY	LEfSe	PERÚ-AY	4.32845	0.141645	0.141645	ns
d__Bacteria|Firmicutes|Clostridia|Oscillospirales|Ruminococcaceae|Ruminococcus	PERÚ-AL - PERÚ-AY	LEfSe	PERÚ-AY	4.13029	0.462433	0.462433	ns
d__Bacteria|Spirochaetota|Spirochaetia|Spirochaetales|Spirochaetaceae|Treponema	PERÚ-AL - PERÚ-AY	LEfSe	PERÚ-AL	4.10628	0.0864107	0.0864107	ns
d__Bacteria|Bacteroidota|Bacteroidia|Bacteroidales|Rikenellaceae|Rikenellaceae_RC9_gut_group	PERÚ-AL - PERÚ-AY	LEfSe	PERÚ-AY	3.9483	0.0500435	0.0500435	ns
d__Bacteria|Firmicutes|Clostridia|Clostridia_vadinBB60_group|Clostridia_vadinBB60_group|Clostridia_vadinBB60_group	PERÚ-AL - PERÚ-AY	LEfSe	PERÚ-AY	3.91393	0.220671	0.220671	ns
d__Bacteria|Bacteroidota|Bacteroidia|Bacteroidales|Prevotellaceae|Prevotellaceae_UCG-001	PERÚ-AL - PERÚ-AY	LEfSe	PERÚ-AY	3.88883	0.220671	0.220671	ns
d__Bacteria|Campilobacterota|Campylobacteria|Campylobacterales|Helicobacteraceae|Helicobacter	PERÚ-AL - PERÚ-AY	LEfSe	PERÚ-AY	3.83476	0.220671	0.220671	ns
d__Bacteria|Firmicutes|Clostridia|Oscillospirales|Ruminococcaceae|Ruminococcaceae	PERÚ-AL - PERÚ-AY	LEfSe	PERÚ-AL	3.80866	0.220671	0.220671	ns
d__Bacteria|Firmicutes|Clostridia|Lachnospirales|Lachnospiraceae|Roseburia	PERÚ-AL - PERÚ-AY	LEfSe	PERÚ-AL	3.80156	0.220671	0.220671	ns
d__Bacteria|Campilobacterota|Campylobacteria|Campylobacterales|Campylobacteraceae|Campylobacter	PERÚ-AL - PERÚ-AY	LEfSe	PERÚ-AL	3.60189	0.0807664	0.0807664	ns
d__Bacteria|Firmicutes|Clostridia|Christensenellales|Christensenellaceae|Christensenellaceae_R-7_group	PERÚ-AL - PERÚ-AY	LEfSe	PERÚ-AY	3.55414	0.327187	0.327187	ns
d__Bacteria|Bacteroidota|Bacteroidia|Bacteroidales|Prevotellaceae|Prevotellaceae_UCG-003	PERÚ-AL - PERÚ-AY	LEfSe	PERÚ-AL	3.53542	0.220671	0.220671	ns
d__Bacteria|Firmicutes|Bacilli|RF39|RF39|RF39	PERÚ-AL - PERÚ-AY	LEfSe	PERÚ-AL	3.51974	0.141645	0.141645	ns
d__Bacteria|Firmicutes|Clostridia|Clostridia|Hungateiclostridiaceae|Saccharofermentans	PERÚ-AL - PERÚ-AY	LEfSe	PERÚ-AL	3.49997	0.37055	0.37055	ns
d__Bacteria|Desulfobacterota|Desulfovibrionia|Desulfovibrionales|Desulfovibrionaceae|Bilophila	PERÚ-AL - PERÚ-AY	LEfSe	PERÚ-AY	3.38004	0.0850999	0.0850999	ns
d__Bacteria|Firmicutes|Clostridia|Lachnospirales|Lachnospiraceae|[Eubacterium]_eligens_group	PERÚ-AL - PERÚ-AY	LEfSe	PERÚ-AY	3.32503	0.141645	0.141645	ns
d__Bacteria|Firmicutes|Clostridia|Oscillospirales|UCG-010|UCG-010	PERÚ-AL - PERÚ-AY	LEfSe	PERÚ-AY	3.2864	0.0864107	0.0864107	ns
d__Bacteria|Cyanobacteria|Vampirivibrionia|Gastranaerophilales|Gastranaerophilales|Gastranaerophilales	PERÚ-AL - PERÚ-AY	LEfSe	PERÚ-AY	3.21108	0.0864107	0.0864107	ns
d__Bacteria|Firmicutes|Clostridia|Lachnospirales|Lachnospiraceae|[Eubacterium]_fissicatena_group	PERÚ-AL - PERÚ-AY	LEfSe	PERÚ-AL	3.1295	0.179712	0.179712	ns
d__Bacteria|Desulfobacterota|Desulfovibrionia|Desulfovibrionales|Desulfovibrionaceae|Mailhella	PERÚ-AL - PERÚ-AY	LEfSe	PERÚ-AY	3.12028	0.0603405	0.0603405	ns
d__Bacteria|Firmicutes|Clostridia|Peptostreptococcales-Tissierellales|Anaerovoracaceae|[Eubacterium]_nodatum_group	PERÚ-AL - PERÚ-AY	LEfSe	PERÚ-AY	3.10607	0.0864107	0.0864107	ns
d__Bacteria|Firmicutes|Bacilli|Izemoplasmatales|Izemoplasmatales|Izemoplasmatales	PERÚ-AL - PERÚ-AY	LEfSe	PERÚ-AY	3.09834	0.268341	0.268341	ns
d__Bacteria|Firmicutes|Clostridia|Oscillospirales|Butyricicoccaceae|UCG-008	PERÚ-AL - PERÚ-AY	LEfSe	PERÚ-AL	2.92702	0.0864107	0.0864107	ns
d__Bacteria|Firmicutes|Clostridia|Oscillospirales|Oscillospiraceae|Colidextribacter	PERÚ-AL - PERÚ-AY	LEfSe	PERÚ-AL	2.92083	0.462433	0.462433	ns
d__Bacteria|Firmicutes|Clostridia|Lachnospirales|Lachnospiraceae|Lachnoclostridium	PERÚ-AL - PERÚ-AY	LEfSe	PERÚ-AY	2.87963	0.244355	0.244355	ns
d__Bacteria|Bacteroidota|Bacteroidia|Bacteroidales|Prevotellaceae|Alloprevotella	PERÚ-AL - PERÚ-AY	LEfSe	PERÚ-AY	2.84176	0.389284	0.389284	ns
d__Bacteria|Bacteroidota|Bacteroidia|Bacteroidales|Rikenellaceae|dgA-11_gut_group	PERÚ-AL - PERÚ-AY	LEfSe	PERÚ-AY	2.81725	0.176098	0.176098	ns
d__Bacteria|Firmicutes|Clostridia|Lachnospirales|Lachnospiraceae|GCA-900066575	PERÚ-AL - PERÚ-AY	LEfSe	PERÚ-AL	2.81045	0.0864107	0.0864107	ns
d__Bacteria|Proteobacteria|Gammaproteobacteria|Burkholderiales|Sutterellaceae|Parasutterella	PERÚ-AL - PERÚ-AY	LEfSe	PERÚ-AL	2.63908	0.218742	0.218742	ns
d__Bacteria|Firmicutes|Clostridia|Oscillospirales|Ruminococcaceae|Candidatus_Soleaferrea	PERÚ-AL - PERÚ-AY	LEfSe	PERÚ-AY	2.63486	0.212881	0.212881	ns
d__Bacteria|Firmicutes|Clostridia|Lachnospirales|Lachnospiraceae|Lachnospiraceae_UCG-010	PERÚ-AL - PERÚ-AY	LEfSe	PERÚ-AY	2.59746	0.327187	0.327187	ns
d__Bacteria|Bacteroidota|Bacteroidia|Bacteroidales|p-2534-18B5_gut_group|p-2534-18B5_gut_group	PERÚ-AL - PERÚ-AY	LEfSe	PERÚ-AL	2.52842	0.466854	0.466854	ns
d__Bacteria|Firmicutes|Clostridia|Lachnospirales|Lachnospiraceae|Blautia	PERÚ-AL - PERÚ-AY	LEfSe	PERÚ-AL	2.5103	0.462433	0.462433	ns
d__Bacteria|Desulfobacterota|Desulfuromonadia|Bradymonadales|Bradymonadales|Bradymonadales	PERÚ-AL - PERÚ-AY	LEfSe	PERÚ-AL	2.50033	0.283131	0.283131	ns
d__Bacteria|Proteobacteria|Gammaproteobacteria|Aeromonadales|Succinivibrionaceae|Ruminobacter	PERÚ-AL - PERÚ-AY	LEfSe	PERÚ-AL	2.44593	0.179712	0.179712	ns
d__Bacteria|Firmicutes|Negativicutes|Veillonellales-Selenomonadales|Veillonellaceae|Veillonella	PERÚ-AL - PERÚ-AY	LEfSe	PERÚ-AL	2.38513	0.0550088	0.0550088	ns
d__Bacteria|Firmicutes|Clostridia|Oscillospirales|Oscillospiraceae|UCG-002	PERÚ-AL - PERÚ-AY	LEfSe	PERÚ-AL	2.33873	0.0864107	0.0864107	ns
d__Bacteria|Firmicutes|Clostridia|Peptococcales|Peptococcaceae|Peptococcus	PERÚ-AL - PERÚ-AY	LEfSe	PERÚ-AY	2.33716	0.244355	0.244355	ns
d__Bacteria|Firmicutes|Bacilli|Erysipelotrichales|Erysipelatoclostridiaceae|UCG-004	PERÚ-AL - PERÚ-AY	LEfSe	PERÚ-AY	2.29389	0.249615	0.249615	ns
d__Bacteria|Firmicutes|Clostridia|Peptostreptococcales-Tissierellales|Anaerovoracaceae|Family_XIII_AD3011_group	PERÚ-AL - PERÚ-AY	LEfSe	PERÚ-AY	2.28615	0.462433	0.462433	ns
d__Bacteria|Firmicutes|Clostridia|Peptostreptococcales-Tissierellales|Anaerovoracaceae|Family_XIII_UCG-001	PERÚ-AL - PERÚ-AY	LEfSe	PERÚ-AL	2.24207	0.371093	0.371093	ns
d__Bacteria|Proteobacteria|Gammaproteobacteria|Coxiellales|Coxiellaceae|Coxiella	PERÚ-AL - PERÚ-AY	LEfSe	PERÚ-AL	2.1496	0.263552	0.263552	ns
d__Bacteria|Firmicutes|Bacilli|Erysipelotrichales|Erysipelotrichaceae|Ileibacterium	PERÚ-AL - PERÚ-AY	LEfSe	PERÚ-AL	2.13441	0.0807664	0.0807664	ns
d__Bacteria|Firmicutes|Clostridia|Oscillospirales|Butyricicoccaceae|Butyricicoccus	PERÚ-AL - PERÚ-AY	LEfSe	PERÚ-AL	2.0998	0.0864107	0.0864107	ns
d__Bacteria|Firmicutes|Bacilli|Lactobacillales|Streptococcaceae|Streptococcus	PERÚ-AL - PERÚ-AY	LEfSe	PERÚ-AL	2.06292	0.0550088	0.0550088	ns
d__Bacteria|Patescibacteria|Saccharimonadia|Saccharimonadales|Saccharimonadaceae|Candidatus_Saccharimonas	PERÚ-AL - PERÚ-AY	LEfSe	PERÚ-AL	1.96444	0.268341	0.268341	ns
d__Bacteria|Firmicutes|Clostridia|Lachnospirales|Lachnospiraceae|Coprococcus	PERÚ-AL - PERÚ-AY	LEfSe	PERÚ-AL	1.94078	0.15939	0.15939	ns
d__Bacteria|Firmicutes|Clostridia|Peptostreptococcales-Tissierellales|Anaerovoracaceae|Anaerovorax	PERÚ-AL - PERÚ-AY	LEfSe	PERÚ-AL	1.87799	0.442771	0.442771	ns
d__Bacteria|Bacteroidota|Bacteroidia|Bacteroidales|Tannerellaceae|Parabacteroides	PERÚ-AL - PERÚ-AY	LEfSe	PERÚ-AL	1.86387	0.263552	0.263552	ns
d__Bacteria|Actinobacteriota|Actinobacteria|Micrococcales|Micrococcaceae|Paeniglutamicibacter	PERÚ-AL - PERÚ-AY	LEfSe	PERÚ-AY	1.84622	0.0935325	0.0935325	ns
d__Bacteria|Firmicutes|Clostridia|Oscillospirales|Ruminococcaceae|Angelakisella	PERÚ-AL - PERÚ-AY	LEfSe	PERÚ-AL	1.80977	0.263552	0.263552	ns
d__Bacteria|Firmicutes|Bacilli|Erysipelotrichales|Erysipelotrichaceae|Erysipelothrix	PERÚ-AL - PERÚ-AY	LEfSe	PERÚ-AL	1.75495	0.283131	0.283131	ns
d__Bacteria|Firmicutes|Clostridia|Oscillospirales|Oscillospiraceae|Oscillospira	PERÚ-AL - PERÚ-AY	LEfSe	PERÚ-AL	1.74709	0.263552	0.263552	ns
d__Bacteria|Firmicutes|Clostridia|Oscillospirales|Ruminococcaceae|UCG-001	PERÚ-AL - PERÚ-AY	LEfSe	PERÚ-AL	1.72689	0.371093	0.371093	ns
d__Bacteria|Firmicutes|Clostridia|Oscillospirales|Oscillospirales|Oscillospirales	PERÚ-AL - PERÚ-AY	LEfSe	PERÚ-AL	1.72461	0.179712	0.179712	ns
d__Bacteria|Firmicutes|Bacilli|Paenibacillales|Paenibacillaceae|Paenibacillus	PERÚ-AL - PERÚ-AY	LEfSe	PERÚ-AL	1.72063	0.179712	0.179712	ns
d__Bacteria|Bacteroidota|Bacteroidia|Flavobacteriales|Weeksellaceae|Chryseobacterium	PERÚ-AL - PERÚ-AY	LEfSe	PERÚ-AL	1.6921	0.179712	0.179712	ns
d__Bacteria|Firmicutes|Clostridia|Lachnospirales|Lachnospiraceae|Oribacterium	PERÚ-AL - PERÚ-AY	LEfSe	PERÚ-AL	1.68198	0.420829	0.420829	ns
d__Bacteria|Proteobacteria|Gammaproteobacteria|Pseudomonadales|Moraxellaceae|Acinetobacter	PERÚ-AL - PERÚ-AY	LEfSe	PERÚ-AL	1.67772	0.371093	0.371093	ns
d__Bacteria|Bacteroidota|Bacteroidia|Bacteroidales|Marinifilaceae|Butyricimonas	PERÚ-AL - PERÚ-AY	LEfSe	PERÚ-AY	1.67305	0.0963193	0.0963193	ns
d__Bacteria|Firmicutes|Clostridia|Clostridia|Hungateiclostridiaceae|Ruminiclostridium	PERÚ-AL - PERÚ-AY	LEfSe	PERÚ-AL	1.66102	0.263552	0.263552	ns
d__Bacteria|Proteobacteria|Alphaproteobacteria|Rhizobiales|Rhizobiaceae|Phyllobacterium	PERÚ-AL - PERÚ-AY	LEfSe	PERÚ-AL	1.63393	0.0864107	0.0864107	ns
d__Bacteria|Proteobacteria|Alphaproteobacteria|Caulobacterales|Caulobacteraceae|Brevundimonas	PERÚ-AL - PERÚ-AY	LEfSe	PERÚ-AY	1.62106	0.0935325	0.0935325	ns
d__Bacteria|Proteobacteria|Gammaproteobacteria|Burkholderiales|Oxalobacteraceae|Oxalobacter	PERÚ-AL - PERÚ-AY	LEfSe	PERÚ-AL	1.60087	0.263552	0.263552	ns
d__Bacteria|Firmicutes|Clostridia|Lachnospirales|Lachnospiraceae|Lachnospira	PERÚ-AL - PERÚ-AY	LEfSe	PERÚ-AL	1.59824	0.263552	0.263552	ns
d__Bacteria|Firmicutes|Clostridia|Lachnospirales|Lachnospiraceae|Lachnospiraceae_UCG-006	PERÚ-AL - PERÚ-AY	LEfSe	PERÚ-AL	1.58046	0.371093	0.371093	ns
d__Bacteria|Bacteroidota|Bacteroidia|Sphingobacteriales|Sphingobacteriaceae|Pedobacter	PERÚ-AL - PERÚ-AY	LEfSe	PERÚ-AL	1.57723	0.0807664	0.0807664	ns
d__Bacteria|Firmicutes|Clostridia|Lachnospirales|Lachnospiraceae|Marvinbryantia	PERÚ-AL - PERÚ-AY	LEfSe	PERÚ-AY	1.5648	0.382593	0.382593	ns
d__Bacteria|Verrucomicrobiota|Lentisphaeria|Victivallales|Victivallaceae|Victivallaceae	PERÚ-AL - PERÚ-AY	LEfSe	PERÚ-AY	1.56196	0.420829	0.420829	ns
d__Bacteria|Firmicutes|Clostridia|Lachnospirales|Lachnospiraceae|Acetitomaculum	PERÚ-AL - PERÚ-AY	LEfSe	PERÚ-AL	1.55217	0.371093	0.371093	ns
d__Bacteria|Firmicutes|Clostridia|Oscillospirales|Oscillospiraceae|Sporobacter	PERÚ-AL - PERÚ-AY	LEfSe	PERÚ-AL	1.54847	0.179712	0.179712	ns
d__Bacteria|Firmicutes|Clostridia|Lachnospirales|Lachnospiraceae|XBB1006	PERÚ-AL - PERÚ-AY	LEfSe	PERÚ-AL	1.53959	0.263552	0.263552	ns
d__Bacteria|Deferribacterota|Deferribacteres|Deferribacterales|Deferribacteraceae|Mucispirillum	PERÚ-AL - PERÚ-AY	LEfSe	PERÚ-AL	1.53033	0.371093	0.371093	ns
d__Bacteria|Planctomycetota|vadinHA49|vadinHA49|vadinHA49|vadinHA49	PERÚ-AL - PERÚ-AY	LEfSe	PERÚ-AL	1.5232	0.0807664	0.0807664	ns
d__Bacteria|Actinobacteriota|Coriobacteriia|Coriobacteriales|Eggerthellaceae|Enterorhabdus	PERÚ-AL - PERÚ-AY	LEfSe	PERÚ-AL	1.50197	0.420829	0.420829	ns
d__Bacteria|Verrucomicrobiota|Lentisphaeria|Victivallales|Victivallaceae|Victivallis	PERÚ-AL - PERÚ-AY	LEfSe	PERÚ-AL	1.45907	0.371093	0.371093	ns
d__Bacteria|Proteobacteria|Gammaproteobacteria|Xanthomonadales|Xanthomonadaceae|Stenotrophomonas	PERÚ-AL - PERÚ-AY	LEfSe	PERÚ-AL	1.42777	0.466854	0.466854	ns
d__Bacteria|Firmicutes|Bacilli|Erysipelotrichales|Erysipelotrichaceae|Turicibacter	PERÚ-AL - PERÚ-AY	LEfSe	PERÚ-AL	1.42056	0.371093	0.371093	ns
d__Bacteria|Elusimicrobiota|Endomicrobia|Endomicrobiales|Endomicrobiaceae|Endomicrobium	PERÚ-AL - PERÚ-AY	LEfSe	PERÚ-AL	1.38506	0.371093	0.371093	ns
d__Bacteria|Firmicutes|Clostridia|Lachnospirales|Lachnospiraceae|Lachnospiraceae_NK3A20_group	PERÚ-AL - PERÚ-AY	LEfSe	PERÚ-AL	1.32038	0.371093	0.371093	ns
d__Bacteria|Actinobacteriota|Actinobacteria|Bifidobacteriales|Bifidobacteriaceae|Alloscardovia	PERÚ-AL - PERÚ-AY	LEfSe	PERÚ-AL	1.32	0.371093	0.371093	ns
d__Bacteria|Bacteroidota|Bacteroidia|Bacteroidales|Rikenellaceae|Rikenella	PERÚ-AL - PERÚ-AY	LEfSe	PERÚ-AL	1.27055	0.371093	0.371093	ns
d__Bacteria|Actinobacteriota|Actinobacteria|Corynebacteriales|Corynebacteriaceae|Corynebacterium	PERÚ-AL - PERÚ-AY	LEfSe	PERÚ-AL	1.10085	0.179712	0.179712	ns
d__Bacteria|Firmicutes|Clostridia|Lachnospirales|Lachnospiraceae|Lachnospiraceae_FCS020_group	PERÚ-AL - PERÚ-AY	LEfSe	PERÚ-AL	0.518714	0.371093	0.371093	ns
d__Bacteria|Firmicutes|Clostridia|Clostridiales|Clostridiaceae|Clostridium_sensu_stricto_2	PERÚ-AL - PERÚ-AY	LEfSe	PERÚ-AL	-1.72884	0.371093	0.371093	ns
d__Bacteria|Firmicutes|Clostridia|Peptostreptococcales-Tissierellales|Peptostreptococcales-Tissierellales|Parvimonas	PERÚ-AL - PERÚ-AY	LEfSe	PERÚ-AL	-1.72884	0.371093	0.371093	ns
