# Supplementary material for: Comparative analysis of fasting effects on the cecum microbiome in three guinea pig breeds: Andina, Inti, and Peru
Source: Front Microbiol. 2023 Dec 20;14:1283738. doi: 10.3389/fmicb.2023.1283738 (PMC10761435; doi:10.3389/fmicb.2023.1283738)
Supplement: Supplementary file 5 [file Data_Sheet_4.XLSX]

## Sheet: 1-Venn_ANDINA
ANDINA_fasting	ANDINA_fed
RF39	RF39
Enterorhabdus	Enterorhabdus
Rhodococcus	Rhodococcus
Corynebacterium	WPS-2
Yaniella	Candidatus_Saccharimonas
Candidatus_Saccharimonas	M2PT2-76_termite_group
M2PT2-76_termite_group	Ureaplasma
Salinicoccus	Bacillus
Jeotgalicoccus	Turicibacter
Bacillus	Izemoplasmatales
Atopostipes	Paenibacillus
Izemoplasmatales	Streptococcus
Paenibacillus	Anaeroplasma
Anaeroplasma	Erysipelothrix
Erysipelothrix	WCHB1-41
UCG-004	Akkermansia
Erysipelatoclostridium	p-1088-a5_gut_group
Cerasicoccus	Fibrobacter
WCHB1-41	vadinBE97
Akkermansia	Victivallaceae
p-1088-a5_gut_group	vadinHA49
Fibrobacter	Treponema
vadinBE97	Elusimicrobium
Victivallis	Endomicrobium
Victivallaceae	Gastranaerophilales
vadinHA49	Phascolarctobacterium
Sphaerochaeta	Fretibacterium
Treponema	Veillonella
Elusimicrobium	Clostridia_UCG-014
Endomicrobium	Peptococcus
Gastranaerophilales	Ruminococcaceae
Phascolarctobacterium	[Eubacterium]_siraeum_group
Fretibacterium	[Eubacterium]_coprostanoligenes_group
Christensenellaceae_R-7_group	Hydrogenoanaerobacterium
Clostridia_UCG-014	[Clostridium]_methylpentosum_group
Peptococcus	Anaerotruncus
Ruminococcaceae	Harryflintia
[Eubacterium]_siraeum_group	Pyramidobacter
[Eubacterium]_coprostanoligenes_group	UBA1819
Hydrogenoanaerobacterium	Faecalibacterium
[Clostridium]_methylpentosum_group	Anaerofilum
Anaerotruncus	Candidatus_Soleaferrea
Pyramidobacter	Monoglobus
UBA1819	Ruminococcus
Anaerofilum	Angelakisella
Candidatus_Soleaferrea	UCG-010
Monoglobus	Clostridia_vadinBB60_group
Ruminococcus	Christensenellaceae_R-7_group
Angelakisella	Mucispirillum
UCG-010	Phyllobacterium
Clostridia_vadinBB60_group	Methylobacterium-Methylorubrum
Mucispirillum	Desulfovibrio
Bradymonadales	Bilophila
Phyllobacterium	Coxiella
Methylobacterium-Methylorubrum	Stenotrophomonas
Desulfovibrio	Escherichia-Shigella
Bilophila	Succinivibrio
Mailhella	Burkholderia-Caballeronia-Paraburkholderia
Coxiella	Parasutterella
Stenotrophomonas	Ruminobacter
Psychrobacter	Pseudomonas
Acinetobacter	Helicobacter
Escherichia-Shigella	DTU014
Neisseria	Defluviitaleaceae_UCG-011
Oxalobacter	[Eubacterium]_nodatum_group
Parasutterella	Family_XIII_AD3011_group
Pseudomonas	Anaerovorax
Campylobacter	Family_XIII_UCG-001
Helicobacter	Mogibacterium
Defluviitaleaceae_UCG-011	Lachnospiraceae_UCG-010
[Eubacterium]_nodatum_group	Tyzzerella
Family_XIII_AD3011_group	Caproiciproducens
Anaerovorax	Incertae_Sedis
Family_XIII_UCG-001	UCG-001
Mogibacterium	UCG-009
Lachnospiraceae_UCG-010	UCG-008
Tuzzerella	Butyricicoccus
Saccharofermentans	NK4A214_group
Tyzzerella	UCG-005
Incertae_Sedis	Sporobacter
Caproiciproducens	V9D2013_group
UCG-001	Colidextribacter
UCG-009	Oscillibacter
UCG-008	UCG-003
Butyricicoccus	UCG-002
UCG-005	UCG-007
V9D2013_group	Intestinimonas
Colidextribacter	Rikenella
NK4A214_group	Alistipes
UCG-002	Bacteroidales_BS11_gut_group
Oscillibacter	F082
UCG-003	dgA-11_gut_group
UCG-007	Rikenellaceae_RC9_gut_group
Intestinimonas	Chryseobacterium
Rikenella	Flavobacterium
Alistipes	hoa5-07d05_gut_group
Bacteroidales_BS11_gut_group	Bacteroidales_RF16_group
F082	Bacteroides
dgA-11_gut_group	p-251-o5
Rikenellaceae_RC9_gut_group	Butyricimonas
Chryseobacterium	Pedobacter
Flavobacterium	Sphingobacterium
hoa5-07d05_gut_group	Prevotellaceae_UCG-004
Bacteroidales_RF16_group	Alloprevotella
Parabacteroides	Prevotellaceae_UCG-003
Bacteroides	Prevotellaceae_Ga6A1_group
p-251-o5	Prevotellaceae_UCG-001
Odoribacter	Prevotellaceae_NK3B31_group
Sanguibacteroides	Prevotella
Butyricimonas	Muribaculaceae
Pedobacter	Lachnospiraceae_NK4A136_group
Sphingobacterium	[Eubacterium]_xylanophilum_group
Prevotellaceae_UCG-004	Lachnospiraceae_ND3007_group
Alloprevotella	Lachnospiraceae_FCS020_group
Prevotellaceae_UCG-003	[Eubacterium]_eligens_group
Prevotellaceae_Ga6A1_group	Lachnospira
Prevotellaceae_UCG-001	[Eubacterium]_ruminantium_group
Prevotellaceae_NK3B31_group	Moryella
Prevotella	GCA-900066575
Muribaculaceae	Frisingicoccus
[Eubacterium]_xylanophilum_group	Lachnospiraceae_XPB1014_group
Lachnospiraceae_ND3007_group	Roseburia
Lachnospiraceae_FCS020_group	Lachnospiraceae_UCG-001
[Eubacterium]_eligens_group	Coprococcus
Lachnospira	Marvinbryantia
[Eubacterium]_ruminantium_group	Blautia
Moryella	Lachnoclostridium
[Eubacterium]_ventriosum_group	Acetatifactor
GCA-900066575	Oribacterium
Frisingicoccus
Lachnospiraceae_XPB1014_group
[Eubacterium]_hallii_group
Roseburia
Lachnospiraceae_UCG-001
Lachnospiraceae_UCG-006
Coprococcus
Blautia
Lachnospiraceae_NK4A136_group
Lachnoclostridium
Acetatifactor
Lachnospiraceae_NK3A20_group
Oribacterium

## Sheet: 2-Subsets_ANDINA
Only ANDINA-fasting	Intersection of Andina-fasting with Andina-fed	Only ANDINA-fed
Bradymonadales	Prevotellaceae UCG-001	Burkholderia-Caballeronia-Paraburkholderia
Lachnospiraceae NK3A20 group	Peptococcus	DTU014
Sanguibacteroides	Angelakisella	Faecalibacterium
Psychrobacter	Oribacterium	Harryflintia
Yaniella	Moryella	Marvinbryantia
Oxalobacter	UCG-010	Ruminobacter
Eubacterium ventriosum group	M2PT2-76 termite group	Sporobacter
Atopostipes	vadinBE97	Streptococcus
Erysipelatoclostridium	Defluviitaleaceae UCG-011	Succinivibrio
Mailhella	Elusimicrobium	Turicibacter
Corynebacterium	Anaeroplasma	Ureaplasma
Acinetobacter	Monoglobus	Veillonella
Cerasicoccus	Pseudomonas	WPS-2
Campylobacter	p-1088-a5 gut group
Eubacterium hallii group	Pedobacter
Jeotgalicoccus	hoa5-07d05 gut group
Lachnospiraceae UCG-006	GCA-900066575
Neisseria	UBA1819
Odoribacter	Bacteroidales BS11 gut group
Parabacteroides	Treponema
Saccharofermentans	Victivallaceae
Salinicoccus	Eubacterium siraeum group
Sphaerochaeta	Prevotellaceae UCG-003
Tuzzerella	Gastranaerophilales
UCG-004	Sphingobacterium
Victivallis	Lachnospiraceae NK4A136 group
	Acetatifactor
	Akkermansia
	Alistipes
	Alloprevotella
	Anaerofilum
	Anaerotruncus
	Anaerovorax
	Bacillus
	Bacteroidales RF16 group
	Bacteroides
	Bilophila
	Blautia
	Butyricicoccus
	Butyricimonas
	Candidatus Saccharimonas
	Candidatus Soleaferrea
	Caproiciproducens
	Christensenellaceae R-7 group
	Chryseobacterium
	Clostridia UCG-014
	Clostridia vadinBB60 group
	Clostridium methylpentosum group
	Colidextribacter
	Coprococcus
	Coxiella
	Desulfovibrio
	dgA-11 gut group
	Endomicrobium
	Enterorhabdus
	Erysipelothrix
	Escherichia-Shigella
	Eubacterium coprostanoligenes group
	Eubacterium eligens group
	Eubacterium nodatum group
	Eubacterium ruminantium group
	Eubacterium xylanophilum group
	F082
	Family XIII AD3011 group
	Family XIII UCG-001
	Fibrobacter
	Flavobacterium
	Fretibacterium
	Frisingicoccus
	Helicobacter
	Hydrogenoanaerobacterium
	Incertae Sedis
	Intestinimonas
	Izemoplasmatales
	Lachnoclostridium
	Lachnospira
	Lachnospiraceae FCS020 group
	Lachnospiraceae ND3007 group
	Lachnospiraceae UCG-001
	Lachnospiraceae UCG-010
	Lachnospiraceae XPB1014 group
	Methylobacterium-Methylorubrum
	Mogibacterium
	Mucispirillum
	Muribaculaceae
	NK4A214 group
	Oscillibacter
	p-251-o5
	Paenibacillus
	Parasutterella
	Phascolarctobacterium
	Phyllobacterium
	Prevotella
	Prevotellaceae Ga6A1 group
	Prevotellaceae NK3B31 group
	Prevotellaceae UCG-004
	Pyramidobacter
	RF39
	Rhodococcus
	Rikenella
	Rikenellaceae RC9 gut group
	Roseburia
	Ruminococcaceae
	Ruminococcus
	Stenotrophomonas
	Tyzzerella
	UCG-001
	UCG-002
	UCG-003
	UCG-005
	UCG-007
	UCG-008
	UCG-009
	V9D2013 group
	vadinHA49
	WCHB1-41
26	116	13

## Sheet: 3-Venn_INTI
INTI_fasting	INTI_fed
RF39	RF39
Ureaplasma	Anaerovorax
Anaerovorax	Family_XIII_UCG-001
Family_XIII_UCG-001	Family_XIII_AD3011_group
Family_XIII_AD3011_group	Mogibacterium
Mogibacterium	[Eubacterium]_nodatum_group
[Eubacterium]_nodatum_group	Bacillus
Bacillus	Izemoplasmatales
Izemoplasmatales	Streptococcus
Turicibacter	UCG-004
Salinicoccus	Anaeroplasma
Paenibacillus	Ileibacterium
Streptococcus	Enterorhabdus
UCG-004	Clostridia_vadinBB60_group
Anaeroplasma	Christensenellaceae_R-7_group
Ileibacterium	Candidatus_Saccharimonas
Enterorhabdus	Endomicrobium
Clostridia_vadinBB60_group	Elusimicrobium
Christensenellaceae_R-7_group	Treponema
DTU014	Phyllobacterium
Sarcina	vadinBE97
Endomicrobium	Akkermansia
Elusimicrobium	WCHB1-41
Sphaerochaeta	Coxiella
Treponema	Stenotrophomonas
vadinHA49	Pseudomonas
Phyllobacterium	Escherichia-Shigella
vadinBE97	Succinivibrio
Victivallaceae	Parasutterella
Victivallis	Ruminobacter
Akkermansia	Helicobacter
dgA-11_gut_group	Bilophila
WCHB1-41	Desulfovibrio
Coxiella	Mailhella
Stenotrophomonas	Mucispirillum
Pseudomonas	Bradymonadales
Psychrobacter	p-1088-a5_gut_group
Succinivibrio	Fibrobacter
Parasutterella	Gastranaerophilales
Ruminobacter	Rhodococcus
Helicobacter	Pyramidobacter
Bilophila	Fretibacterium
Mailhella	Phascolarctobacterium
Desulfovibrio	Veillonella
Mucispirillum	Peptococcus
p-1088-a5_gut_group	Defluviitaleaceae_UCG-011
Fibrobacter	Lachnospiraceae_UCG-010
Gastranaerophilales	Clostridia_UCG-014
Rhodococcus	Monoglobus
Alloscardovia	Ruminiclostridium
Paeniglutamicibacter	UCG-010
Pyramidobacter	[Eubacterium]_coprostanoligenes_group
Fretibacterium	UCG-009
Phascolarctobacterium	UCG-008
Veillonella	Butyricicoccus
Peptococcus	Incertae_Sedis
Defluviitaleaceae_UCG-011	Oscillospirales
Lachnospiraceae_UCG-010	Ruminococcus
Tuzzerella	UCG-001
Clostridia_UCG-014	Angelakisella
Rikenellaceae_RC9_gut_group	Ruminococcaceae
Monoglobus	[Eubacterium]_siraeum_group
Ruminiclostridium	Anaerotruncus
UCG-010	UBA1819
[Eubacterium]_coprostanoligenes_group	Anaerofilum
UCG-009	Candidatus_Soleaferrea
UCG-008	Caproiciproducens
Butyricicoccus	UCG-005
Incertae_Sedis	UCG-002
Ruminococcus	Oscillibacter
UCG-001	NK4A214_group
Ruminococcaceae	Sporobacter
[Eubacterium]_siraeum_group	Colidextribacter
[Clostridium]_methylpentosum_group	Flavonifractor
Hydrogenoanaerobacterium	V9D2013_group
Anaerotruncus	Intestinimonas
UBA1819	UCG-007
Candidatus_Soleaferrea	Tyzzerella
Caproiciproducens	Lachnospiraceae_UCG-001
NK4A214_group	Roseburia
UCG-005	[Eubacterium]_xylanophilum_group
UCG-002	[Eubacterium]_ruminantium_group
Oscillibacter	Moryella
Oscillospira	[Eubacterium]_ventriosum_group
UCG-003	GCA-900066575
Sporobacter	Frisingicoccus
Colidextribacter	Blautia
V9D2013_group	Lachnospiraceae_UCG-006
Intestinimonas	Coprococcus
Tyzzerella	Lachnospiraceae_NK4A136_group
Lachnospiraceae_UCG-001	[Eubacterium]_hallii_group
Roseburia	Lachnospiraceae_ND3007_group
XBB1006	Oribacterium
[Eubacterium]_xylanophilum_group	Acetatifactor
[Eubacterium]_ruminantium_group	Lachnoclostridium
Moryella	Lachnospiraceae_XPB1014_group
[Eubacterium]_ventriosum_group	Lachnospiraceae_NK3A20_group
GCA-900066575	Muribaculaceae
Frisingicoccus	Parabacteroides
Blautia	Bacteroidales_RF16_group
Marvinbryantia	hoa5-07d05_gut_group
Lachnoclostridium	Rikenellaceae_RC9_gut_group
[Eubacterium]_fissicatena_group	dgA-11_gut_group
Coprococcus	F082
Lachnospiraceae_NK4A136_group	Pedobacter
[Eubacterium]_hallii_group	Sphingobacterium
Lachnospiraceae_ND3007_group	p-2534-18B5_gut_group
Lachnospiraceae_FCS020_group	Bacteroidales_BS11_gut_group
Acetitomaculum	Rikenella
Lachnospiraceae_NK4B4_group	Alistipes
Oribacterium	Flavobacterium
Acetatifactor	Odoribacter
Lachnospiraceae_XPB1014_group	Butyricimonas
Muribaculaceae	Prevotellaceae_NK3B31_group
Parabacteroides	Prevotellaceae_UCG-001
Bacteroidales_RF16_group	Prevotella
hoa5-07d05_gut_group	p-251-o5
F082	Prevotellaceae_UCG-004
Pedobacter	Prevotellaceae_UCG-003
Sphingobacterium	Prevotellaceae_Ga6A1_group
p-2534-18B5_gut_group	Alloprevotella
Bacteroidales_BS11_gut_group	Bacteroides
Rikenella
Alistipes
Flavobacterium
Chryseobacterium
Odoribacter
Sanguibacteroides
Butyricimonas
Prevotellaceae_NK3B31_group
Prevotella
Prevotellaceae_UCG-001
p-251-o5
Prevotellaceae_UCG-004
Prevotellaceae_UCG-003
Prevotellaceae_Ga6A1_group
Alloprevotella
Bacteroides

## Sheet: 4-Subsets_INTI
Only INTI fasting	Intersection of INTI fasting with INTI fed	Only INTI fed
Clostridium methylpentosum group	Monoglobus	Anaerofilum
Psychrobacter	vadinBE97	Angelakisella
XBB1006	Oribacterium	Bradymonadales
Sarcina	Pseudomonas	Candidatus Saccharimonas
Hydrogenoanaerobacterium	Elusimicrobium	Escherichia-Shigella
DTU014	Peptococcus	Flavonifractor
Paeniglutamicibacter	Streptococcus	Lachnospiraceae NK3A20 group
Lachnospiraceae NK4B4 group	Prevotellaceae UCG-001	Lachnospiraceae UCG-006
Ureaplasma	Anaeroplasma	Oscillospirales
Alloscardovia	UCG-010	UCG-007
Acetitomaculum	GCA-900066575
Chryseobacterium	Lachnospiraceae NK4A136 group
Eubacterium fissicatena group	Defluviitaleaceae UCG-011
Lachnospiraceae FCS020 group	Ruminobacter
Marvinbryantia	Mailhella
Oscillospira	UBA1819
Paenibacillus	hoa5-07d05 gut group
Salinicoccus	Eubacterium ventriosum group
Sanguibacteroides	Moryella
Sphaerochaeta	Gastranaerophilales
Turicibacter	Pedobacter
Tuzzerella	Bacteroidales BS11 gut group
UCG-003	p-1088-a5 gut group
vadinHA49	Ruminiclostridium
Victivallaceae	Treponema
Victivallis	Sphingobacterium
	Eubacterium siraeum group
	Prevotellaceae UCG-003
	Eubacterium xylanophilum group
	Alloprevotella
	UCG-005
	Prevotellaceae Ga6A1 group
	Lachnospiraceae UCG-010
	WCHB1-41
	Eubacterium coprostanoligenes group
	dgA-11 gut group
	Pyramidobacter
	Bacteroidales RF16 group
	Muribaculaceae
	Stenotrophomonas
	Coprococcus
	UCG-009
	Helicobacter
	Fretibacterium
	Oscillibacter
	Bacillus
	Blautia
	Fibrobacter
	UCG-002
	Clostridia vadinBB60 group
	Flavobacterium
	Clostridia UCG-014
	Frisingicoccus
	Coxiella
	Lachnospiraceae ND3007 group
	Phascolarctobacterium
	UCG-004
	Veillonella
	Endomicrobium
	Akkermansia
	Caproiciproducens
	Candidatus Soleaferrea
	Colidextribacter
	p-2534-18B5 gut group
	Lachnoclostridium
	Lachnospiraceae UCG-001
	Lachnospiraceae XPB1014 group
	Family XIII UCG-001
	Roseburia
	Eubacterium hallii group
	Bilophila
	Enterorhabdus
	Sporobacter
	Butyricicoccus
	Odoribacter
	NK4A214 group
	Anaerovorax
	Prevotellaceae NK3B31 group
	Phyllobacterium
	UCG-008
	Prevotella
	Bacteroides
	p-251-o5
	Rhodococcus
	Rikenella
	Rikenellaceae RC9 gut group
	RF39
	Intestinimonas
	Parabacteroides
	Ruminococcaceae
	Anaerotruncus
	Christensenellaceae R-7 group
	Succinivibrio
	Ruminococcus
	V9D2013 group
	Izemoplasmatales
	Mogibacterium
	Alistipes
	Tyzzerella
	Ileibacterium
	Butyricimonas
	UCG-001
	F082
	Parasutterella
	Eubacterium nodatum group
	Prevotellaceae UCG-004
	Family XIII AD3011 group
	Incertae Sedis
	Eubacterium ruminantium group
	Mucispirillum
	Acetatifactor
	Desulfovibrio
26	112	10

## Sheet: 5-Venn_PERU
PERU-fasting	PERU-fed
Candidatus_Saccharimonas	Candidatus_Saccharimonas
p-1088-a5_gut_group	p-1088-a5_gut_group
Ruminobacter	Helicobacter
Helicobacter	Mailhella
Campylobacter	Desulfovibrio
Mailhella	Bilophila
Desulfovibrio	Parasutterella
Bilophila	Oxalobacter
Parasutterella	Pseudomonas
Pseudomonas	Stenotrophomonas
Acinetobacter	Coxiella
Stenotrophomonas	Phyllobacterium
Phyllobacterium	Brevundimonas
Bradymonadales	Bradymonadales
Akkermansia	Akkermansia
M2PT2-76_termite_group	M2PT2-76_termite_group
Sphaerochaeta	Sphaerochaeta
Victivallis	vadinBE97
Victivallaceae	Victivallaceae
vadinHA49	WCHB1-41
WCHB1-41	Elusimicrobium
Endomicrobium	Gastranaerophilales
Elusimicrobium	Paeniglutamicibacter
Gastranaerophilales	Rhodococcus
Alloscardovia	Enterorhabdus
Rhodococcus	Pyramidobacter
Corynebacterium	Fretibacterium
Enterorhabdus	Muribaculaceae
Pyramidobacter	Fibrobacter
Fretibacterium	Treponema
Fibrobacter	Bacteroides
Treponema	Bacteroidales_RF16_group
Roseburia	hoa5-07d05_gut_group
Bacteroides	Parabacteroides
Bacteroidales_RF16_group	Prevotellaceae_NK3B31_group
hoa5-07d05_gut_group	Prevotella
Prevotellaceae_NK3B31_group	Prevotellaceae_UCG-001
Prevotella	Alloprevotella
Prevotellaceae_UCG-001	Prevotellaceae_UCG-003
Alloprevotella	Prevotellaceae_UCG-004
Prevotellaceae_UCG-003	Prevotellaceae_Ga6A1_group
Prevotellaceae_UCG-004	p-251-o5
Prevotellaceae_Ga6A1_group	p-2534-18B5_gut_group
p-2534-18B5_gut_group	F082
F082	Flavobacterium
Flavobacterium	Alistipes
Chryseobacterium	Sphingobacterium
Rikenella	dgA-11_gut_group
Alistipes	Bacteroidales_BS11_gut_group
Pedobacter	Rikenellaceae_RC9_gut_group
Sphingobacterium	Butyricimonas
dgA-11_gut_group	Clostridia_UCG-014
Bacteroidales_BS11_gut_group	[Eubacterium]_coprostanoligenes_group
Rikenellaceae_RC9_gut_group	Clostridia_vadinBB60_group
Butyricimonas	Christensenellaceae_R-7_group
Muribaculaceae	Streptococcus
p-251-o5	Bacillus
Clostridia_UCG-014	Izemoplasmatales
Clostridia_vadinBB60_group	UCG-004
Christensenellaceae_R-7_group	Erysipelothrix
Paenibacillus	RF39
Streptococcus	Anaeroplasma
Bacillus	Phascolarctobacterium
Turicibacter	Veillonella
Izemoplasmatales	Anaerovorax
UCG-004	Family_XIII_AD3011_group
Ileibacterium	Mogibacterium
Erysipelothrix	[Eubacterium]_nodatum_group
RF39	Peptococcus
Anaeroplasma	Ruminiclostridium
Phascolarctobacterium	Monoglobus
Veillonella	DTU014
Anaerovorax	Defluviitaleaceae_UCG-011
Family_XIII_UCG-001	Lachnospiraceae_UCG-010
Family_XIII_AD3011_group	Tuzzerella
Mogibacterium	Saccharofermentans
[Eubacterium]_nodatum_group	NK4A214_group
Mucispirillum	UCG-008
Parvimonas	Butyricicoccus
Peptococcus	UCG-009
Monoglobus	UCG-010
DTU014	UCG-002
Clostridium_sensu_stricto_2	Oscillibacter
Defluviitaleaceae_UCG-011	Oscillospira
Lachnospiraceae_UCG-010	UCG-003
Tuzzerella	Colidextribacter
Saccharofermentans	Intestinimonas
UCG-008	V9D2013_group
Butyricicoccus	UCG-005
UCG-009	UCG-007
UCG-010	Angelakisella
NK4A214_group	[Clostridium]_methylpentosum_group
UCG-002	Anaerotruncus
Oscillibacter	Hydrogenoanaerobacterium
UCG-003	Candidatus_Soleaferrea
Colidextribacter	[Eubacterium]_siraeum_group
Intestinimonas	Ruminococcaceae
V9D2013_group	Caproiciproducens
UCG-005	Ruminococcus
UCG-007	Incertae_Sedis
Sporobacter	UBA1819
[Clostridium]_methylpentosum_group	Tyzzerella
Anaerotruncus	GCA-900066575
Hydrogenoanaerobacterium	Lachnospiraceae_XPB1014_group
[Eubacterium]_siraeum_group	[Eubacterium]_xylanophilum_group
Ruminococcaceae	XBB1006
Caproiciproducens	Lachnospiraceae_UCG-001
Ruminococcus	Roseburia
Oscillospirales	[Eubacterium]_ruminantium_group
UCG-001	[Eubacterium]_eligens_group
Incertae_Sedis	Lachnospira
[Eubacterium]_coprostanoligenes_group	[Eubacterium]_hallii_group
UBA1819	Lachnospiraceae_ND3007_group
Candidatus_Soleaferrea	Frisingicoccus
Tyzzerella	Moryella
GCA-900066575	[Eubacterium]_ventriosum_group
Lachnospiraceae_XPB1014_group	Marvinbryantia
[Eubacterium]_xylanophilum_group	Blautia
Lachnospiraceae_UCG-001	Lachnospiraceae_NK4A136_group
[Eubacterium]_ruminantium_group	Coprococcus
[Eubacterium]_eligens_group	Oribacterium
[Eubacterium]_hallii_group	Acetatifactor
Lachnospiraceae_ND3007_group	Lachnoclostridium
Lachnospiraceae_UCG-006
Lachnospiraceae_FCS020_group
Moryella
[Eubacterium]_ventriosum_group
Blautia
Marvinbryantia
Lachnospiraceae_NK4A136_group
Coprococcus
[Eubacterium]_fissicatena_group
Acetitomaculum
Oribacterium
Acetatifactor
Lachnospiraceae_NK3A20_group
Lachnoclostridium

## Sheet: 6-Subsets_PERU
Only PERU-fasting	Intersection of PERU-fasting with PERU-fed	Only PERU-fed
Alloscardovia	Anaeroplasma	Angelakisella
Corynebacterium	Oribacterium	Brevundimonas
vadinHA49	Elusimicrobium	Coxiella
Eubacterium fissicatena group	Monoglobus	Frisingicoccus
Victivallis	Defluviitaleaceae UCG-011	Lachnospira
Chryseobacterium	M2PT2-76 termite group	Oscillospira
Ruminobacter	Prevotellaceae UCG-001	Oxalobacter
Acinetobacter	Peptococcus	Paeniglutamicibacter
Oscillospirales	Moryella	Parabacteroides
Clostridium sensu stricto 2	Pseudomonas	Ruminiclostridium
Lachnospiraceae NK3A20 group	Streptococcus	vadinBE97
Pedobacter	UCG-010	XBB1006
Acetitomaculum	UBA1819
Campylobacter	Eubacterium ventriosum group
Endomicrobium	DTU014
Family XIII UCG-001	hoa5-07d05 gut group
Ileibacterium	Treponema
Lachnospiraceae FCS020 group	p-1088-a5 gut group
Lachnospiraceae UCG-006	Sphingobacterium
Mucispirillum	Eubacterium siraeum group
Paenibacillus	Bradymonadales
Parvimonas	GCA-900066575
Rikenella	Bacteroidales BS11 gut group
Sporobacter	Mailhella
Turicibacter	Lachnospiraceae NK4A136 group
UCG-001	Gastranaerophilales
	Prevotellaceae UCG-003
	Clostridium methylpentosum group
	Eubacterium xylanophilum group
	Alloprevotella
	UCG-005
	Hydrogenoanaerobacterium
	Lachnospiraceae UCG-010
	Prevotellaceae Ga6A1 group
	WCHB1-41
	Eubacterium coprostanoligenes group
	dgA-11 gut group
	Pyramidobacter
	Bacteroidales RF16 group
	Muribaculaceae
	Stenotrophomonas
	Coprococcus
	UCG-009
	Helicobacter
	Fretibacterium
	Oscillibacter
	Bacillus
	Erysipelothrix
	UCG-007
	Blautia
	Fibrobacter
	UCG-002
	Clostridia vadinBB60 group
	Flavobacterium
	Clostridia UCG-014
	Lachnospiraceae ND3007 group
	Phascolarctobacterium
	UCG-004
	Veillonella
	Akkermansia
	Caproiciproducens
	Colidextribacter
	Candidatus Soleaferrea
	Eubacterium eligens group
	p-2534-18B5 gut group
	Lachnoclostridium
	Lachnospiraceae XPB1014 group
	Lachnospiraceae UCG-001
	Roseburia
	Eubacterium hallii group
	Bilophila
	Enterorhabdus
	Marvinbryantia
	Butyricicoccus
	NK4A214 group
	Anaerovorax
	Prevotellaceae NK3B31 group
	Phyllobacterium
	UCG-008
	Prevotella
	p-251-o5
	Bacteroides
	Rhodococcus
	Rikenellaceae RC9 gut group
	Candidatus Saccharimonas
	RF39
	Intestinimonas
	Ruminococcaceae
	Anaerotruncus
	Saccharofermentans
	Christensenellaceae R-7 group
	V9D2013 group
	Ruminococcus
	Izemoplasmatales
	Mogibacterium
	Tuzzerella
	Alistipes
	Tyzzerella
	Butyricimonas
	F082
	Parasutterella
	Eubacterium nodatum group
	Victivallaceae
	Prevotellaceae UCG-004
	UCG-003
	Family XIII AD3011 group
	Incertae Sedis
	Eubacterium ruminantium group
	Acetatifactor
	Desulfovibrio
	Sphaerochaeta
26	111	12
