# Supplementary material for: Comparative analysis of fasting effects on the cecum microbiome in three guinea pig breeds: Andina, Inti, and Peru
Source: Front Microbiol. 2023 Dec 20;14:1283738. doi: 10.3389/fmicb.2023.1283738 (PMC10761435; doi:10.3389/fmicb.2023.1283738)
Supplement: Supplementary file 6 [file Data_Sheet_5.XLSX]

## Sheet: 1-diff_table_wilcoxon_ANDINA
taxonomic rank	taxon name	treatment_1	treatment_2	median differences	mean differences	wilcox_p_value
c	Campylobacteria	ANDINA_fed	ANDINA_fasting	-0.00560898	-0.027705	0.00793651
c	Kiritimatiellae	ANDINA_fed	ANDINA_fasting	-0.00235966	-0.0168146	0.00793651
c	Vampirivibrionia	ANDINA_fed	ANDINA_fasting	-0.0085138	-0.00908015	0.031746
c	Lentisphaeria	ANDINA_fed	ANDINA_fasting	-0.000431506	-0.000733064	0.0344536
f	Veillonellaceae	ANDINA_fed	ANDINA_fasting	0.000574095	0.000532221	0.00749496
f	Helicobacteraceae	ANDINA_fed	ANDINA_fasting	-0.00280449	-0.0138464	0.00793651
f	Butyricicoccaceae	ANDINA_fed	ANDINA_fasting	0.000550456	0.000734524	0.00793651
f	UCG-010	ANDINA_fed	ANDINA_fasting	-0.00360178	-0.00488286	0.00793651
f	WCHB1-41	ANDINA_fed	ANDINA_fasting	-0.00117983	-0.0084073	0.00793651
f	Izemoplasmatales	ANDINA_fed	ANDINA_fasting	-0.00072491	-0.00135214	0.0119252
f	Peptococcaceae	ANDINA_fed	ANDINA_fasting	-0.00134698	-0.00129635	0.0119252
f	Erysipelatoclostridiaceae	ANDINA_fed	ANDINA_fasting	-0.000221654	-0.000190979	0.0211767
f	Streptococcaceae	ANDINA_fed	ANDINA_fasting	8.27797e-05	0.000170639	0.0253699
f	Muribaculaceae	ANDINA_fed	ANDINA_fasting	0.0185517	0.0139065	0.031746
f	Gastranaerophilales	ANDINA_fed	ANDINA_fasting	-0.00431747	-0.00454796	0.031746
f	Eubacteriaceae	ANDINA_fed	ANDINA_fasting	0.000176573	0.000642641	0.0344536
f	vadinBE97	ANDINA_fed	ANDINA_fasting	-0.000198868	-0.000338926	0.0344536
g	UCG-004	ANDINA_fed	ANDINA_fasting	-9.78955e-05	-7.73593e-05	0.00749496
g	Veillonella	ANDINA_fed	ANDINA_fasting	0.000287048	0.00026611	0.00749496
g	Helicobacter	ANDINA_fed	ANDINA_fasting	-0.00140224	-0.0069232	0.00793651
g	UCG-008	ANDINA_fed	ANDINA_fasting	0.000350547	0.000433717	0.00793651
g	UCG-010	ANDINA_fed	ANDINA_fasting	-0.00180089	-0.00244143	0.00793651
g	WCHB1-41	ANDINA_fed	ANDINA_fasting	-0.000589916	-0.00420365	0.00793651
g	Caproiciproducens	ANDINA_fed	ANDINA_fasting	8.55698e-05	0.000118973	0.00970079
g	Peptococcus	ANDINA_fed	ANDINA_fasting	-0.000245685	-0.00024873	0.0111594
g	Izemoplasmatales	ANDINA_fed	ANDINA_fasting	-0.000362455	-0.000676068	0.0119252
g	Mailhella	ANDINA_fed	ANDINA_fasting	-1.99204e-05	-3.22463e-05	0.0253699
g	Streptococcus	ANDINA_fed	ANDINA_fasting	4.13899e-05	8.53193e-05	0.0253699
g	uncultured	ANDINA_fed	ANDINA_fasting	7.01464e-05	0.000225816	0.0253699
g	Muribaculaceae	ANDINA_fed	ANDINA_fasting	0.00927583	0.00688416	0.031746
g	Prevotellaceae_UCG-001	ANDINA_fed	ANDINA_fasting	0.00322661	0.00356959	0.031746
g	Gastranaerophilales	ANDINA_fed	ANDINA_fasting	-0.00221931	-0.00228186	0.031746
g	Blautia	ANDINA_fed	ANDINA_fasting	9.18763e-05	0.000161638	0.031746
g	vadinBE97	ANDINA_fed	ANDINA_fasting	-0.000122573	-0.000174091	0.0344536
o	Campylobacterales	ANDINA_fed	ANDINA_fasting	-0.00420673	-0.0207788	0.00793651
o	WCHB1-41	ANDINA_fed	ANDINA_fasting	-0.00176975	-0.012611	0.00793651
o	Izemoplasmatales	ANDINA_fed	ANDINA_fasting	-0.00108736	-0.0020282	0.0119252
o	Peptococcales	ANDINA_fed	ANDINA_fasting	-0.00244827	-0.00234397	0.0119252
o	Gastranaerophilales	ANDINA_fed	ANDINA_fasting	-0.00641563	-0.00681405	0.031746
o	Eubacteriales	ANDINA_fed	ANDINA_fasting	0.000353145	0.00128528	0.0344536
o	Victivallales	ANDINA_fed	ANDINA_fasting	-0.000335199	-0.000552112	0.0344536
p	Campilobacterota	ANDINA_fed	ANDINA_fasting	-0.00140224	-0.00692626	0.00793651
p	Campilobacterota	ANDINA_fed	ANDINA_fasting	-0.00560898	-0.027705	0.00793651
p	Verrucomicrobiota	ANDINA_fed	ANDINA_fasting	-0.000901622	-0.00435677	0.015873
p	Verrucomicrobiota	ANDINA_fed	ANDINA_fasting	-0.00427774	-0.0175874	0.015873
p	Cyanobacteria	ANDINA_fed	ANDINA_fasting	-0.00209816	-0.0022661	0.031746
p	Cyanobacteria	ANDINA_fed	ANDINA_fasting	-0.0085138	-0.00908015	0.031746
s	Desulfovibrio_sp.	ANDINA_fed	ANDINA_fasting	-9.96019e-06	-1.61231e-05	0.0253699
s	Ruminococcus_sp.	ANDINA_fed	ANDINA_fasting	7.01464e-05	0.000225816	0.0253699

## Sheet: 2-diff_table_wilcoxon_INTI
taxonomic rank	taxon name	treatment_1	treatment_2	median differences	mean differences	wilcox_p_value
p	Spirochaetota	INTI_fed	INTI_fasting	0.0279505	0.0294844	0.031746
c	Spirochaetia	INTI_fed	INTI_fasting	0.0212997	0.0231542	0.031746
g	Ruminococcus	INTI_fed	INTI_fasting	-0.00352574	-0.00458211	0.031746
f	Weeksellaceae	INTI_fed	INTI_fasting	-5.10176e-05	-4.32702e-05	0.0441713
g	Chryseobacterium	INTI_fed	INTI_fasting	-2.55088e-05	-2.16351e-05	0.0441713
s	Trichinella_pseudospiralis	INTI_fed	INTI_fasting	-0.000526318	-0.000794373	0.0441713

## Sheet: 3-diff_table_wilcoxon_PERU
taxonomic rank	taxon name	treatment_1	treatment_2	median differences	mean differences	wilcox_p_value
g	Lachnospiraceae_ND3007_group	PERU_fed	PERU_fasting	-3.15045e-05	-3.31751e-05	0.0107996
c	Kiritimatiellae	PERU_fed	PERU_fasting	-0.00508168	-0.00491596	0.015873
o	Clostridia_UCG-014	PERU_fed	PERU_fasting	0.0121312	0.0129454	0.015873
o	Eubacteriales	PERU_fed	PERU_fasting	0.00181999	0.00296953	0.015873
o	Monoglobales	PERU_fed	PERU_fasting	-0.00254551	-0.00262688	0.015873
o	Peptococcales	PERU_fed	PERU_fasting	-0.00168492	-0.00252639	0.015873
o	WCHB1-41	PERU_fed	PERU_fasting	-0.00381126	-0.00368697	0.015873
f	Clostridia_UCG-014	PERU_fed	PERU_fasting	0.00808746	0.0086303	0.015873
f	Eubacteriaceae	PERU_fed	PERU_fasting	0.000909993	0.00148477	0.015873
f	Monoglobaceae	PERU_fed	PERU_fasting	-0.00169701	-0.00175125	0.015873
f	Peptococcaceae	PERU_fed	PERU_fasting	-0.000894761	-0.00129142	0.015873
f	WCHB1-41	PERU_fed	PERU_fasting	-0.00254084	-0.00245798	0.015873
g	Prevotellaceae_UCG-004	PERU_fed	PERU_fasting	-0.00685696	-0.00568042	0.015873
g	Clostridia_UCG-014	PERU_fed	PERU_fasting	0.00404373	0.00431515	0.015873
g	Monoglobus	PERU_fed	PERU_fasting	-0.000848504	-0.000875626	0.015873
g	NK4A214_group	PERU_fed	PERU_fasting	0.00354812	0.00309362	0.015873
g	Incertae_Sedis	PERU_fed	PERU_fasting	0.00116841	0.00114365	0.015873
g	WCHB1-41	PERU_fed	PERU_fasting	-0.00127042	-0.00122899	0.015873
g	UCG-009	PERU_fed	PERU_fasting	-4.36045e-05	-8.60919e-05	0.019451
f	Bacteroidaceae	PERU_fed	PERU_fasting	-0.000324939	-0.000271977	0.031746
f	Butyricicoccaceae	PERU_fed	PERU_fasting	0.000799526	0.000586585	0.031746
g	Bacteroides	PERU_fed	PERU_fasting	-0.00016247	-0.000135989	0.031746
g	Frisingicoccus	PERU_fed	PERU_fasting	-3.15984e-05	-6.41507e-05	0.0416201
